# Supplementary material for: Structural and biochemical rationale for enhanced spike protein fitness in delta and kappa SARS-CoV-2 variants
Source: Nat Commun. 2022 Feb 8;13:742. doi: 10.1038/s41467-022-28324-6 (PMC8826856; doi:10.1038/s41467-022-28324-6)
Supplement: Supplementary file 3 — Source Data [file 41467_2022_28324_MOESM3_ESM.xlsx]

## Sheet: Figure 2A-B
ab8 ELISA											ab8 % Neutralization
nM	WT (D614G)			B.1.617.1 (Kappa)			B.1.617.2 (Delta)				nM	WT (D614G)						B.1.617.1 (Kappa)						B.1.617.2 (Delta)
1250	101.495	100.782	97.7229	112.109	87.8911		98.3014	89.2949	99.3077		1000	99.9527	99.9354	99.9247				37.3813	-4.29007					98.9978	98.6927	98.5829	99.9659	99.9662	99.9613
125	93.0376	80.8232	92.6293	28.9928	24.4948		103.34	94.8501	101.81		100	96.648	95.1387	93.06				21.6629	-13.1855	-32.2517				97.2818	98.8303	98.1555	99.9233	99.5577	99.7533
12.5	92.4511	100.396	94.7083	7.41525	8.06714		93.2527	88.2075	106.768		10	74.3064	74.5963	67.0393				-16.6927	11.5878	38.9436				77.6742	87.1731	90.2448	92.0604	90.1566	79.9701
1.25	85.0481	81.7217	79.4792	2.10235	6.01369		94.536	92.8745	96.2076		1	27.3292	20.1035	35.4451				-73.126	-36.7791	26.6686				75.5136	35.2556	77.0196	35.871	61.5535
0.125	76.9621	75.7221	76.4126	0.570404	-0.570404		60.7625	57.6489	64.7373		0.1	14.3685	-0.93168	0.12422				67.6066	-62.5089	-27.9474				42.076	34.3843	19.4242	13.0627	-28.1652	15.1025
0.0125	11.6204	12.8382	14.6796	0.53781	4.90548		10.2121	9.58733	10.2458		0.001	8.48861	3.706	-12.1946				-0.272779	-17.5216	37.4132				-14.0807	-9.25158	23.3322
0.00125	1.52216	3.0072	2.30923	1.09192	1.12451		9.14832	3.92746	4.24828
0	1.02468	0.356409	-1.38109	3.73207	5.10104		-3.19803	4.5826	-1.38457
	% Maximum Binding
ab1 ELISA											ab1 % Neutralization
nM	WT (D614G)			B.1.617.1 (Kappa)			B.1.617.2 (Delta)				nM	WT (D614G)						B.1.617.1 (Kappa)						B.1.617.2 (Delta)
650	90.2741	110.055	99.6712	100.1	99.9002		99.3396	92.9904	107.67		1000	99.5582	98.7949	99.9867				98.9257	98.5506	99.3238				99.6924	99.823	99.8616	99.9698	99.9602	99.4838
65	82.069	91.4661	48.5891	97.5052	97.367		92.2586	103.842	95.5499		100	99.064	98.996	99.6723				98.253	98.9211	97.8107				99.713	99.3294	99.6627	99.7943	99.7063	99.8655
6.5	83.5455	104.881	92.7974	86.8197	104.414		101.736	101.653	90.9741		10	89.9425	86.3128	78.5261				95.6157	98.2739	76.2208				95.6819	95.7162	93.7326	95.5642	92.6103	90.9135
0.65	67.2079	80.5381	66.9901	92.6895	106.512		93.6646	88.1973	102.369		1	34.6038	36.8209	49.4621				64.402	96.097	71.0226				86.2293	74.732	65.5045	56.8474	48.9334
0.065	17.3118	26.2188	20.6942	55.2647	50.9148		74.6424	67.3601	70.4979		0.1	2.55386	8.09667	-19.528				-34.7841	42.5336	31.2456				25.5388	12.8743	-6.49731	6.49731
0.0065	1.06497	2.83184	1.90605	8.61288	8.64359		14.3644	14.3931	14.5433		0.001	16.8847	-19.7962	2.91146				32.5549	-48.62	16.0651				27.7131	-5.89357	-1.92638
0.00065	-0.677706	3.78184	1.5914	1.02352	0.931399		2.11322	3.49364	1.7138
0	-0.599044	0.332802	0.266242	0.220056	-0.220056		-0.0149119	0.0969271	-0.0820152
	% Maximum Binding
S2M11 ELISA											S2M11 % Neutralization
nM	WT (D614G)			B.1.617.1 (Kappa)			B.1.617.2 (Delta)				nM	WT (D614G)			B.1.617.1 (Kappa)			B.1.617.2 (Delta)
2000	118.676	96.4185	77.3982	104.41	95.5896		106.078	104.138	89.7842		1000	99.9655	99.9586	99.9886	98.9176	98.3953	96.7569	99.5755	99.7551	99.2391
200	106.169	89.4625	70.0929	56.28	28.1879		90.5706	97.6026	72.0019		100	99.757	99.7141	99.6754	75.9477	56.1861	49.4884	99.1583	98.639	98.6602
20	122.736	97.5442	79.7195	7.38255	2.20518		66.6344	52.1353	42.5608		10	95.0349	97.6889	97.6904	21.3372	41.3954	18.7907	77.0169	85.5941	69.3079
2	24.3589	19.4835	20.3685	17.162	-0.958773		20.6098	16.6472	16.922		1	43.5928	56.9409	43.6553	5.77907	8.60465	16.2791	81.6776	89.9627	51.0335
0.2	2.49722	3.11829	1.8218	7.95781	13.2311		3.29329	3.04133	3.75903		0.1	14.3192	17.8339	-1.14553	16.6977	21.0581	-1.82558	-9.17456	-2.37365	31.7509
0.02	1.23955	0.587429	-0.188909	-1.2464	1.2464		0.376667	0.0788965	-0.455563		0.001	-1.37985	-19.8126	21.1924	-38	8.88372	15.8605	-32.6577	-1.33351	33.9912
0.002	0.952307	-0.577077	-0.0569314	0.191755	1.43816		0.81187	-0.600631	0.758424
0	0.137153	0.253603	-0.390756	5.75264	6.90316		-1.56266	2.85045	-1.28016
	% Maximum Binding
S309 ELISA											S309 % Neutralization
nM	WT (D614G)			B.1.617.1 (Kappa)			B.1.617.2 (Delta)				nM	WT (D614G)			B.1.617.1 (Kappa)			B.1.617.2 (Delta)
2000	106.161	89.3337	104.506	98.8564	101.144		102.882	94.3729	102.745		1000	99.9906	99.9752	99.9889	92.913	93.3382	95.9068	95.0707	96.504	93.6402
200	97.7732	86.9075	88.5105	107.66	102.236		101.095	100.802	101.316		100	99.988	99.9741	99.9381	90.2856	96.8181	96.3459	93.9409	96.9945	95.2419
20	105.883	69.0408	111.403	100.39	107.839		98.8238	94.1938	102.661		10	99.8019	99.5246	99.8381	51.1171	25.1199	-17.644	31.152	35.0346
2	98.1024	61.3638	106.689	76.0989	69.8633		73.9895	68.8832	67.6828		1	29.4563	10.0156	25.7804	-46.1648	49.8034		-5.65075	23.1681
0.2	53.7735	41.2616	53.5136	14.6371	14.0749		13.5178	15.8918	12.9576		0.1	-9.88554	-4.18834	-5.28096	3.23668	-10.4879	36.0097	-36.9851	44.6591	-38.2428
0.02	6.39459	3.76051	4.88692	3.78865	3.90365		0.839621	0.679572	0.740543		0.001	-3.25182	-3.40791	6.65973	-38.0753	-15.1549	53.5716	-10.6271	-9.31462	19.9417
0.002	1.63764	-2.19218	0.554545	-1.48224	1.48224		0.328989	0.187994	0.180372
0	0.381249	-0.294602	0.285937	0.805009	1.34807		0.519523	0.218479	-0.738003
	% Maximum Binding
4-8 ELISA											4-8 % Neutralization
nM	WT (D614G)			B.1.617.1 (Kappa)			B.1.617.2 (Delta)				nM	WT (D614G)			B.1.617.1 (Kappa)			B.1.617.2 (Delta)
2000	102.733	115.839	81.4274	103.301	96.6991		109.762	80.246	109.992		4000	99.9512	99.9477	99.9369	6.84914	40.6742	8.43116	39.5719	-25.2057	-80.8872
200	82.2091	92.3825	80.435	56.373	50.2883		61.1837	1.22982	7.99385		400	99.6834	99.6283	99.8619	-11.0427	33.7435	-60.688	65.5831	28.6807	-73.4653
20	40.8505	69.0475	41.8373	7.33744	5.15013		53.113	64.7963	154.573		40	-36.3145	-78.7675	95.3889	37.4725	34.3085	-6.67336	64.2196	42.6443	-102.463
2	10.9735	6.29435	6.51057	2.2072	3.20143		14.8347	38.432	74.7118		4	-38.6082	36.2484	48.7357	20.108	0.935401	-40.8375	60.9228	46.3897	-72.6023
0.2	2.3359	2.03097	1.21045	-0.735733	1.65043		62.2598	19.9078	0.230592		0.4	-47.4503	4.55283	11.9177	91.1106	25.419	-41.2518	76.2499	-86.7557	10.5057
0.02	1.73159	1.43776	1.49874	1.25273	0.497117		48.8855	62.3367	85.2421		0.04	-65.7397	16.4815	5.84903	30.3158	-47.2032	-12.9638	62.9768	-59.6571	90.6881
0.002	0.129361	-0.0258723	-0.103489	-0.815271	0.815271		6.91776	6.91776	43.7356
0	2.26937	1.47657	1.53755	13.8596	10.2008		0.922367	-1.38355	0.461184
	% Maximum Binding
4A8 ELISA											4A8 % Neutralization
nM	WT (D614G)			B.1.617.1 (Kappa)			B.1.617.2 (Delta)				nM	WT (D614G)			B.1.617.1 (Kappa)			B.1.617.2 (Delta)
2000	104.739	108.13	87.1314	117.585	98.947	83.4679	103.301	96.6991			4000	98.1384	99.2941	99.871	56.032	37.8033	56.826	91.408	92.3894	89.0705
200	72.5937	90.529	74.5952	55.2475	51.4567	74.9386	56.373	50.2883			400	98.266	99.644		-28.8127	-53.4409	5.14243	11.9326	-40.1499	-13.6475
20	32.0932	41.1463	34.7357	41.3478	23.4468	54.6157	7.33744	5.15013			40	5.71305	19.5064	14.2268	5.1169	49.614		-47.7158	0.6341	20.9684
2	6.82843	8.71599	5.9452	26.1846	28.9224	38.9259	2.2072	3.20143			4	27.0183	11.6276		-34.88	12.693	22.188	35.445	-43.9026	28.451
0.2	2.54048	5.41099	2.80403	43.9803	19.5507	26.0793	-0.735733	1.65043			0.4	3.83508	19.7438	-12.0521	-31.636	-20.0403		11.424	-11.4239	59.231
0.02	1.92792	2.63308	1.1444	36.1881	29.6595	30.0807	1.25273	0.497117			0.04	-17.0816	41.2865	-24.2049	-13.9904	13.9904		7.04712	-28.7505	21.7034
0.002	0.075977	0.0902227	-0.1662	2.4921	-0.4563	-2.0358	-0.815271	0.815271
0	1.40795	1.92079	2.2983	45.3492	67.9888	43.7697	13.8596	10.2008
	% Maximum Binding

## Sheet: Figure 2C
	WT	B.1.617.1 (Kappa)	B.1.617.2 (Delta)
	2.86287	2.76043	2.13654
	2.443	2.4485	2.054
	1.9635	1.5177	1.8438
	1.96353	1.51774	1.84375
	1.61661	1.70826	1
	1.57434	1.58772	1.91882
	2.7917	2.33437	2.11948
	1.95645	1.99941	1.99527
	1.48548	1.52701	1.64661
	3.59238	3.5475	2.89281
	3.4198	3.3813	2.8017
	2.248	1.877	1.2143
	Log Fold Dilution EC50

## Sheet: Figure 3C
Wild-type (D614G)					Kappa (B.1.617.1)					Delta (B.1.617.2)
Time (s)	Binding (nm)				Time (s)	Binding (nm)				Time (s)	Binding (nm)
	1000 nM	500 nM	250 nM	125 nM		1000 nM	500 nM	250 nM	125 nM		1000 nM	500 nM	250 nM	125 nM
0	-0.00303	-0.00326	-0.00314	-0.00336	0	0.000123	0.000113	-0.00075	-0.0005	0	-0.00546	-0.006	-0.00552	-0.00569
0.2	0.010265	0.008365	0.009735	0.005855	0.2	0.023506	0.007016	0.004516	-0.00228	0.2	0.001645	-0.00035	-0.00019	0.001625
0.4	0.026226	0.014596	0.019426	0.012016	0.4	0.052	0.01394	0.00825	-0.00594	0.4	0.026043	0.015153	0.001363	0.004033
0.6	0.05342	0.02859	0.0235	0.0119	0.6	0.083072	0.029492	0.013612	-0.00296	0.6	0.045651	0.021621	0.004181	-0.00182
0.8	0.073253	0.039993	0.031223	0.015263	0.8	0.103371	0.041601	0.015241	-0.00741	0.8	0.069524	0.036674	0.007424	0.001674
1	0.090153	0.050013	0.040173	0.019913	1	0.129692	0.051332	0.017822	-0.00877	1	0.089941	0.045461	0.010471	0.001891
1.2	0.110008	0.061868	0.046928	0.023448	1.2	0.152597	0.062707	0.020307	-0.00899	1.2	0.113921	0.056241	0.012401	0.000601
1.4	0.12653	0.07275	0.05335	0.02646	1.4	0.172653	0.074333	0.023223	-0.00927	1.4	0.133296	0.064756	0.014846	-0.00182
1.6	0.140485	0.083555	0.061185	0.029695	1.6	0.189901	0.083281	0.025341	-0.01008	1.6	0.154355	0.074735	0.018065	-0.00167
1.8	0.153441	0.093591	0.067461	0.031861	1.8	0.208751	0.092361	0.029401	-0.00889	1.8	0.17114	0.08237	0.02054	-0.00454
2	0.167872	0.103162	0.072522	0.033562	2	0.226736	0.102816	0.034316	-0.00778	2	0.18751	0.09003	0.02349	-0.00539
2.2	0.179584	0.112784	0.078084	0.035114	2.2	0.244392	0.112972	0.038892	-0.00762	2.2	0.204692	0.098202	0.027102	-0.00617
2.4	0.191784	0.122494	0.082944	0.035194	2.4	0.260072	0.121642	0.041982	-0.00657	2.4	0.221924	0.105974	0.031724	-0.00581
2.6	0.203698	0.130998	0.086898	0.035678	2.6	0.274322	0.129972	0.046222	-0.00658	2.6	0.235612	0.112492	0.033912	-0.00644
2.8	0.215571	0.140741	0.091511	0.038141	2.8	0.285555	0.138315	0.048255	-0.00694	2.8	0.249711	0.118731	0.037451	-0.00482
3	0.227475	0.150355	0.095835	0.041425	3	0.297422	0.145692	0.051892	-0.00621	3	0.261346	0.125656	0.040156	-0.00548
3.2	0.238857	0.158127	0.100127	0.042737	3.2	0.30905	0.15431	0.05603	-0.00504	3.2	0.274084	0.132034	0.043064	-0.00741
3.4	0.249321	0.165671	0.104361	0.045921	3.4	0.320528	0.163038	0.061018	-0.00404	3.4	0.284439	0.138159	0.043929	-0.00766
3.6	0.257381	0.171651	0.109271	0.047711	3.6	0.332898	0.172648	0.066048	-0.00237	3.6	0.295086	0.144886	0.047336	-0.00716
3.8	0.26532	0.17759	0.11365	0.04835	3.8	0.345725	0.179865	0.070635	-0.00237	3.8	0.305148	0.150238	0.048428	-0.00826
4	0.272401	0.184181	0.118181	0.049001	4	0.35705	0.18783	0.07359	-0.00178	4	0.315846	0.155806	0.052196	-0.00713
4.2	0.281261	0.191371	0.124201	0.051851	4.2	0.368076	0.195826	0.077876	6e-06	4.2	0.325456	0.162766	0.055046	-0.00563
4.4	0.28888	0.19833	0.12902	0.05313	4.4	0.378475	0.203325	0.081195	0.000515	4.4	0.335839	0.168509	0.058339	-0.00483
4.6	0.297416	0.206186	0.132596	0.055436	4.6	0.387884	0.209484	0.083614	0.001674	4.6	0.344411	0.174631	0.062151	-0.00494
4.8	0.306589	0.212279	0.137539	0.058889	4.8	0.398024	0.217904	0.088294	0.004104	4.8	0.353208	0.181938	0.066378	-0.00363
5	0.314666	0.219106	0.141896	0.061636	5	0.406854	0.226524	0.092214	0.005144	5	0.362192	0.188272	0.070052	-0.00264
5.2	0.323591	0.226991	0.147081	0.063141	5.2	0.417908	0.232598	0.096508	0.004628	5.2	0.373059	0.196189	0.074099	-0.00093
5.4	0.332303	0.233573	0.151363	0.066883	5.4	0.426832	0.238582	0.100382	0.006702	5.4	0.378799	0.201549	0.077829	-0.00103
5.6	0.341513	0.240763	0.157203	0.070192	5.6	0.435653	0.245803	0.104063	0.007623	5.6	0.388607	0.207707	0.080927	0.002017
5.8	0.347711	0.248161	0.160511	0.070881	5.8	0.443288	0.251238	0.106228	0.008778	5.8	0.396566	0.213426	0.084176	0.002256
6	0.354194	0.253424	0.164694	0.071974	6	0.452568	0.257378	0.112038	0.010398	6	0.403327	0.220357	0.086107	0.002207
6.2	0.360912	0.259482	0.168472	0.073772	6.2	0.459742	0.263802	0.113852	0.011152	6.2	0.410005	0.226055	0.088295	0.002965
6.4	0.366618	0.263288	0.172038	0.074528	6.4	0.467817	0.269437	0.118017	0.012627	6.4	0.417834	0.233134	0.092114	0.005614
6.6	0.370732	0.266802	0.173552	0.076132	6.6	0.475391	0.275751	0.120501	0.013771	6.6	0.420635	0.237115	0.094555	0.004535
6.8	0.376663	0.271133	0.176893	0.078523	6.8	0.4836	0.28178	0.12497	0.01595	6.8	0.426095	0.240615	0.097235	0.004405
7	0.382543	0.276593	0.180523	0.080533	7	0.48781	0.28552	0.12654	0.01673	7	0.432506	0.244266	0.100876	0.005796
7.2	0.389443	0.282213	0.186143	0.083563	7.2	0.498054	0.293934	0.132594	0.019664	7.2	0.438611	0.249341	0.104421	0.007161
7.4	0.393796	0.288856	0.189026	0.085266	7.4	0.503171	0.300341	0.135451	0.021091	7.4	0.444185	0.253355	0.106705	0.006485
7.6	0.400411	0.293941	0.193021	0.087111	7.6	0.508426	0.304276	0.139656	0.023116	7.6	0.449891	0.258141	0.109321	0.007251
7.8	0.40637	0.29928	0.19763	0.08968	7.8	0.511878	0.309538	0.142778	0.021758	7.8	0.456124	0.265334	0.113444	0.009844
8	0.412042	0.305022	0.201492	0.091592	8	0.519081	0.316781	0.146541	0.023691	8	0.459534	0.269904	0.115104	0.010344
8.2	0.416972	0.308582	0.202342	0.092362	8.2	0.521976	0.320436	0.148406	0.023216	8.2	0.464567	0.274927	0.118567	0.011357
8.4	0.422772	0.312442	0.206002	0.092812	8.4	0.528428	0.324908	0.150988	0.022968	8.4	0.468476	0.279036	0.122046	0.012776
8.6	0.427395	0.318195	0.208315	0.093895	8.6	0.534839	0.330579	0.153649	0.024639	8.6	0.471981	0.282951	0.123851	0.013711
8.8	0.43146	0.32163	0.21049	0.09446	8.8	0.54106	0.3351	0.15586	0.02777	8.8	0.475409	0.283509	0.124259	0.013949
9	0.436502	0.325422	0.213452	0.097152	9	0.545783	0.338403	0.157483	0.028563	9	0.480224	0.289134	0.128664	0.014924
9.2	0.441981	0.331941	0.216961	0.099931	9.2	0.552151	0.344411	0.162071	0.031221	9.2	0.483735	0.292845	0.131835	0.016275
9.4	0.446669	0.336649	0.220109	0.102839	9.4	0.556633	0.348983	0.164603	0.032343	9.4	0.488637	0.298387	0.133597	0.017297
9.6	0.449806	0.339536	0.222976	0.104146	9.6	0.560892	0.353472	0.169182	0.033792	9.6	0.492878	0.301438	0.136588	0.017388
9.8	0.454151	0.343571	0.225971	0.106101	9.8	0.564087	0.357497	0.172617	0.033457	9.8	0.496818	0.307348	0.140658	0.019878
10	0.457998	0.347428	0.229128	0.107708	10	0.569959	0.362549	0.176759	0.035519	10	0.499251	0.309451	0.143581	0.021381
10.2	0.460423	0.350353	0.232803	0.107453	10.2	0.574262	0.366542	0.179052	0.035832	10.2	0.503689	0.312799	0.146639	0.020559
10.4	0.463621	0.352451	0.235171	0.108481	10.4	0.578451	0.370521	0.181901	0.037641	10.4	0.50466	0.31433	0.14915	0.02194
10.6	0.469446	0.356996	0.239096	0.111766	10.6	0.582671	0.374761	0.183501	0.037591	10.6	0.508483	0.318293	0.151773	0.023833
10.8	0.473394	0.361764	0.242614	0.114134	10.8	0.588288	0.380018	0.186758	0.041178	10.8	0.51072	0.32124	0.1544	0.02465
11	0.477307	0.364167	0.244937	0.114317	11	0.59078	0.38268	0.18803	0.04159	11	0.514283	0.323873	0.155703	0.025603
11.2	0.482732	0.368982	0.247652	0.118902	11.2	0.59504	0.38711	0.19043	0.0438	11.2	0.516196	0.327836	0.157026	0.027246
11.4	0.486975	0.372325	0.250835	0.121415	11.4	0.597856	0.390376	0.193636	0.043916	11.4	0.519692	0.331402	0.159472	0.027052
11.6	0.489135	0.375775	0.253755	0.122855	11.6	0.600612	0.394052	0.197432	0.045382	11.6	0.523744	0.335284	0.162554	0.027424
11.8	0.491468	0.377598	0.254488	0.122798	11.8	0.602967	0.397027	0.198337	0.044957	11.8	0.525946	0.338946	0.164256	0.027786
12	0.494143	0.380913	0.256753	0.124483	12	0.60639	0.40138	0.20243	0.04606	12	0.529264	0.342214	0.167664	0.028154
12.2	0.496648	0.383488	0.258068	0.123758	12.2	0.609871	0.404271	0.204571	0.047041	12.2	0.531809	0.344319	0.170789	0.028509
12.4	0.50079	0.38746	0.25962	0.12426	12.4	0.613054	0.408134	0.207294	0.049164	12.4	0.533605	0.347315	0.173625	0.029835
12.6	0.505041	0.389801	0.261511	0.126151	12.6	0.616321	0.412001	0.209421	0.049961	12.6	0.535424	0.349734	0.176144	0.031024
12.8	0.50774	0.3938	0.26487	0.12797	12.8	0.619654	0.414984	0.212394	0.051454	12.8	0.538355	0.351635	0.179215	0.031005
13	0.510375	0.396915	0.266615	0.129705	13	0.62222	0.417	0.21405	0.05181	13	0.539885	0.354485	0.180985	0.031945
13.2	0.513743	0.399913	0.269853	0.131773	13.2	0.626584	0.422004	0.219074	0.053884	13.2	0.54263	0.3572	0.18461	0.03446
13.4	0.516216	0.404236	0.272976	0.134016	13.4	0.630621	0.425821	0.221011	0.054711	13.4	0.545005	0.359605	0.184375	0.033535
13.6	0.51752	0.40604	0.27435	0.13253	13.6	0.634038	0.427638	0.223448	0.055768	13.6	0.546669	0.362129	0.186159	0.034479
13.8	0.521546	0.407046	0.275536	0.133996	13.8	0.63748	0.43035	0.22735	0.05712	13.8	0.549011	0.365901	0.189301	0.036551
14	0.52456	0.40966	0.27693	0.13445	14	0.639324	0.433604	0.230114	0.058704	14	0.549483	0.367693	0.190153	0.036493
14.2	0.528236	0.411416	0.278486	0.136236	14.2	0.639755	0.435415	0.229875	0.058645	14.2	0.551108	0.369438	0.191318	0.036648
14.4	0.529507	0.413647	0.279647	0.137547	14.4	0.641634	0.436044	0.232504	0.060294	14.4	0.554981	0.373811	0.195601	0.040571
14.6	0.532961	0.417001	0.282961	0.140571	14.6	0.644015	0.440605	0.234605	0.062245	14.6	0.556202	0.376742	0.197792	0.042182
14.8	0.535045	0.421445	0.284885	0.142325	14.8	0.64601	0.44511	0.23577	0.06342	14.8	0.558255	0.378655	0.198655	0.042765
15	0.538571	0.424721	0.288441	0.144951	15	0.649606	0.448316	0.238286	0.064396	15	0.560381	0.381401	0.201401	0.044061
15.2	0.541065	0.428595	0.291605	0.146135	15.2	0.652422	0.451832	0.240772	0.065942	15.2	0.562629	0.384869	0.204299	0.046559
15.4	0.544765	0.431985	0.295895	0.147265	15.4	0.655025	0.456795	0.243335	0.066885	15.4	0.564314	0.386594	0.206764	0.046274
15.6	0.54533	0.43404	0.29735	0.14778	15.6	0.655745	0.457295	0.244835	0.067335	15.6	0.566278	0.387798	0.208938	0.046598
15.8	0.548814	0.437114	0.302334	0.150104	15.8	0.657527	0.457647	0.245847	0.067417	15.8	0.569501	0.391111	0.211861	0.048011
16	0.550016	0.440006	0.303986	0.150586	16	0.659232	0.461232	0.247582	0.068512	16	0.57303	0.39385	0.21455	0.05006
16.2	0.550473	0.441113	0.304843	0.151243	16.2	0.661866	0.462966	0.249796	0.068896	16.2	0.574504	0.396564	0.215894	0.050234
16.4	0.55345	0.44299	0.30692	0.15312	16.4	0.664133	0.465483	0.252033	0.070693	16.4	0.576163	0.398563	0.217053	0.050923
16.6	0.557045	0.445355	0.309445	0.154725	16.6	0.667475	0.468655	0.254015	0.071275	16.6	0.578825	0.400305	0.219315	0.052905
16.8	0.557755	0.445185	0.308285	0.154005	16.8	0.669446	0.472356	0.257486	0.072296	16.8	0.577321	0.400931	0.219841	0.053831
17	0.560213	0.445433	0.309443	0.154983	17	0.672331	0.473051	0.259831	0.074201	17	0.578082	0.403302	0.221282	0.053772
17.2	0.563669	0.447539	0.311879	0.157169	17.2	0.674846	0.475666	0.262206	0.075936	17.2	0.580645	0.403405	0.223645	0.053725
17.4	0.563854	0.449294	0.312044	0.157734	17.4	0.676259	0.477759	0.264389	0.076019	17.4	0.582718	0.405448	0.226888	0.057118
17.6	0.566636	0.452526	0.313856	0.158156	17.6	0.677053	0.480563	0.267353	0.077503	17.6	0.583343	0.408543	0.228043	0.056763
17.8	0.568964	0.456414	0.317614	0.160294	17.8	0.679181	0.481371	0.268931	0.079611	17.8	0.586126	0.411406	0.230766	0.057866
18	0.570457	0.460577	0.321027	0.162767	18	0.680553	0.484383	0.270613	0.078893	18	0.587294	0.413424	0.232964	0.059534
18.2	0.572482	0.464042	0.324132	0.164152	18.2	0.681164	0.486104	0.273174	0.079134	18.2	0.587978	0.416128	0.233128	0.060148
18.4	0.576529	0.467279	0.326919	0.164979	18.4	0.684284	0.488724	0.276064	0.080754	18.4	0.588563	0.418143	0.233663	0.059713
18.6	0.5769	0.46811	0.32863	0.16569	18.6	0.688045	0.490935	0.277585	0.082415	18.6	0.590634	0.419864	0.235444	0.061574
18.8	0.578812	0.470322	0.331142	0.168222	18.8	0.689894	0.494454	0.280044	0.082974	18.8	0.592026	0.421666	0.236676	0.061146
19	0.580791	0.470191	0.332191	0.168961	19	0.691139	0.497869	0.282179	0.086139	19	0.594205	0.424055	0.237065	0.062505
19.2	0.583021	0.471841	0.332971	0.170311	19.2	0.692735	0.498635	0.282575	0.085925	19.2	0.593679	0.425819	0.239309	0.063239
19.4	0.583082	0.472772	0.335142	0.171762	19.4	0.695324	0.500314	0.284354	0.087544	19.4	0.596189	0.427649	0.242069	0.065359
19.6	0.585729	0.475329	0.336849	0.174519	19.6	0.695919	0.501309	0.287049	0.087389	19.6	0.596384	0.427944	0.242354	0.064964
19.8	0.588091	0.476921	0.337991	0.174861	19.8	0.698266	0.503126	0.288696	0.088126	19.8	0.597671	0.429881	0.244541	0.067401
20	0.590104	0.480154	0.340114	0.176174	20	0.701474	0.504044	0.290594	0.088014	20	0.597425	0.429155	0.245095	0.068215
20.2	0.590562	0.481102	0.341372	0.176172	20.2	0.702736	0.507406	0.293286	0.090006	20.2	0.59953	0.42992	0.24674	0.06982
20.4	0.592815	0.483815	0.342095	0.177495	20.4	0.702481	0.509471	0.294231	0.089081	20.4	0.600739	0.431579	0.248429	0.069409
20.6	0.594292	0.486642	0.345642	0.179212	20.6	0.702667	0.510837	0.294067	0.089557	20.6	0.602111	0.434691	0.250981	0.070901
20.8	0.59604	0.48769	0.34683	0.18037	20.8	0.70342	0.51281	0.29614	0.09131	20.8	0.603602	0.435902	0.252832	0.071912
21	0.596369	0.487779	0.346799	0.179509	21	0.702656	0.514356	0.297216	0.092006	21	0.605355	0.439605	0.256515	0.072365
21.2	0.598072	0.490112	0.350082	0.181972	21.2	0.704812	0.516412	0.298302	0.093992	21.2	0.606076	0.441416	0.257176	0.073436
21.4	0.599184	0.491374	0.352924	0.182744	21.4	0.705327	0.517257	0.301287	0.095247	21.4	0.606503	0.442583	0.258873	0.075253
21.6	0.600772	0.492832	0.353672	0.182522	21.6	0.705893	0.518183	0.303103	0.096523	21.6	0.607006	0.443396	0.260736	0.075736
21.8	0.601098	0.493678	0.354638	0.182138	21.8	0.70693	0.51974	0.30369	0.09779	21.8	0.606627	0.443857	0.260917	0.074637
22	0.603733	0.496223	0.357933	0.184703	22	0.70857	0.52047	0.30574	0.09893	22	0.6078	0.44465	0.26222	0.07532
22.2	0.605516	0.496976	0.357716	0.184066	22.2	0.709424	0.522954	0.308564	0.100754	22.2	0.6098	0.44584	0.26537	0.076
22.4	0.606903	0.498003	0.357513	0.185673	22.4	0.712528	0.526968	0.310348	0.102878	22.4	0.611141	0.449111	0.268111	0.076651
22.6	0.606372	0.497532	0.356682	0.186052	22.6	0.715636	0.530516	0.312786	0.103366	22.6	0.611983	0.450063	0.268873	0.077803
22.8	0.607505	0.498885	0.357595	0.186635	22.8	0.718565	0.532585	0.315795	0.104495	22.8	0.614872	0.451222	0.271272	0.081032
23	0.608494	0.500664	0.358024	0.186564	23	0.721194	0.535564	0.317354	0.106014	23	0.616913	0.453433	0.273053	0.082943
23.2	0.608492	0.501402	0.359632	0.187752	23.2	0.722637	0.535937	0.317307	0.105657	23.2	0.617946	0.455086	0.273716	0.083406
23.4	0.610924	0.503354	0.361864	0.188974	23.4	0.722649	0.537019	0.317619	0.106159	23.4	0.617364	0.455174	0.274554	0.084484
23.6	0.612954	0.505724	0.365284	0.192434	23.6	0.723384	0.537124	0.317794	0.107864	23.6	0.619144	0.457844	0.275984	0.086424
23.8	0.61659	0.50947	0.36889	0.19474	23.8	0.72335	0.53801	0.318	0.10823	23.8	0.619206	0.459836	0.277496	0.085916
24	0.617982	0.511222	0.372122	0.196612	24	0.723136	0.538756	0.319206	0.108806	24	0.618319	0.460929	0.278029	0.086449
24.2	0.620131	0.513601	0.373931	0.197621	24.2	0.723951	0.540001	0.320811	0.109141	24.2	0.618628	0.463008	0.279318	0.088038
24.4	0.621719	0.516659	0.376989	0.199429	24.4	0.727385	0.541095	0.322525	0.110145	24.4	0.619231	0.464591	0.278981	0.088541
24.6	0.623108	0.518048	0.377868	0.199718	24.6	0.728588	0.543018	0.325358	0.111768	24.6	0.619058	0.463988	0.281678	0.088658
24.8	0.622175	0.517645	0.377365	0.200415	24.8	0.728808	0.544208	0.326018	0.112308	24.8	0.61811	0.46446	0.28212	0.08944
25	0.622643	0.518023	0.377363	0.201393	25	0.731084	0.546534	0.327654	0.113754	25	0.620291	0.464751	0.284001	0.090181
25.2	0.623635	0.519445	0.379145	0.202355	25.2	0.732294	0.549334	0.329914	0.116474	25.2	0.619561	0.464821	0.285401	0.091301
25.4	0.625294	0.520274	0.380564	0.204314	25.4	0.733571	0.551101	0.331911	0.118481	25.4	0.620972	0.467112	0.288202	0.091662
25.6	0.626527	0.521157	0.380557	0.204287	25.6	0.733933	0.553223	0.332363	0.118553	25.6	0.621768	0.469078	0.289438	0.092488
25.8	0.629532	0.523672	0.384112	0.205752	25.8	0.735213	0.555593	0.335853	0.121013	25.8	0.623421	0.470791	0.290881	0.093481
26	0.631318	0.525658	0.385348	0.207098	26	0.733871	0.555421	0.336151	0.119771	26	0.623019	0.471669	0.291419	0.094339
26.2	0.631967	0.524207	0.385237	0.207417	26.2	0.735749	0.555529	0.336509	0.119369	26.2	0.625304	0.473544	0.292944	0.093784
26.4	0.630928	0.524038	0.384878	0.206768	26.4	0.733943	0.556163	0.337243	0.118293	26.4	0.625806	0.473266	0.293266	0.094536
26.6	0.63247	0.52568	0.38689	0.20881	26.6	0.735419	0.558089	0.339519	0.119979	26.6	0.62689	0.47527	0.29413	0.09561
26.8	0.632036	0.526436	0.386566	0.209316	26.8	0.736715	0.559775	0.341395	0.120205	26.8	0.62827	0.47626	0.29693	0.09683
27	0.632955	0.527855	0.388015	0.209985	27	0.738784	0.562104	0.343124	0.122494	27	0.629795	0.478635	0.300115	0.097175
27.2	0.634279	0.531309	0.390879	0.211729	27.2	0.738838	0.563668	0.344148	0.122378	27.2	0.629724	0.479044	0.301464	0.098864
27.4	0.635597	0.532317	0.393247	0.213477	27.4	0.739808	0.566348	0.347018	0.124308	27.4	0.631465	0.480435	0.304195	0.101105
27.6	0.635985	0.533605	0.395415	0.213345	27.6	0.740921	0.566701	0.349021	0.124611	27.6	0.630942	0.481022	0.305132	0.102132
27.8	0.636885	0.534615	0.397675	0.215995	27.8	0.740759	0.566639	0.348309	0.125449	27.8	0.631309	0.482239	0.305439	0.102769
28	0.637309	0.534509	0.397909	0.216589	28	0.740499	0.566879	0.350159	0.125629	28	0.63084	0.48229	0.30499	0.10306
28.2	0.639405	0.534865	0.399025	0.218165	28.2	0.741474	0.567494	0.351904	0.128254	28.2	0.630516	0.483466	0.305436	0.103006
28.4	0.640306	0.537166	0.400836	0.218766	28.4	0.742549	0.567289	0.351859	0.128579	28.4	0.630921	0.483941	0.305031	0.102901
28.6	0.64274	0.53813	0.40219	0.22082	28.6	0.74391	0.56907	0.35395	0.13042	28.6	0.632368	0.484668	0.305538	0.102358
28.8	0.642974	0.538034	0.402834	0.219524	28.8	0.745082	0.570052	0.355442	0.130342	28.8	0.631548	0.484178	0.305788	0.102528
29	0.644937	0.540637	0.405237	0.220907	29	0.745843	0.572043	0.356683	0.132013	29	0.632363	0.484833	0.307573	0.103853
29.2	0.645739	0.543599	0.407839	0.223229	29.2	0.745632	0.572512	0.358452	0.131612	29.2	0.635288	0.486458	0.309508	0.106228
29.4	0.647415	0.543915	0.408645	0.223975	29.4	0.747047	0.573397	0.358737	0.131497	29.4	0.634947	0.487097	0.311417	0.106447
29.6	0.648468	0.545288	0.409608	0.225888	29.6	0.746666	0.573126	0.357326	0.131796	29.6	0.637298	0.489578	0.314728	0.110618
29.8	0.649908	0.547018	0.410498	0.227078	29.8	0.748687	0.575357	0.360647	0.133767	29.8	0.63774	0.49133	0.31614	0.1119
30	0.649828	0.547248	0.411518	0.226828	30	0.751624	0.577884	0.362564	0.134324	30	0.637983	0.493473	0.317163	0.114033
30.2	0.650333	0.546823	0.411933	0.226473	30.2	0.752958	0.580588	0.363738	0.135738	30.2	0.637704	0.493624	0.317344	0.113224
30.4	0.650473	0.547293	0.412443	0.227073	30.4	0.75475	0.58196	0.36599	0.13884	30.4	0.638472	0.494622	0.317952	0.115342
30.6	0.649974	0.547944	0.412804	0.225054	30.6	0.755908	0.582658	0.367318	0.138488	30.6	0.636326	0.493206	0.317166	0.114176
30.8	0.65024	0.55008	0.4147	0.22688	30.8	0.75673	0.5836	0.36794	0.13854	30.8	0.63837	0.49559	0.31866	0.11504
31	0.65159	0.55226	0.41609	0.2298	31	0.754863	0.581953	0.366513	0.138033	31	0.638668	0.494838	0.318788	0.113698
31.2	0.65182	0.55343	0.41606	0.2302	31.2	0.756162	0.582422	0.367762	0.139132	31.2	0.638642	0.494472	0.321402	0.115462
31.4	0.652875	0.555125	0.417165	0.231945	31.4	0.756267	0.584467	0.368927	0.139217	31.4	0.639128	0.495158	0.322048	0.115208
31.6	0.654199	0.556869	0.419769	0.234269	31.6	0.757172	0.587052	0.371492	0.141312	31.6	0.639359	0.495249	0.322839	0.115469
31.8	0.65428	0.55497	0.41836	0.23334	31.8	0.756163	0.586843	0.371683	0.140493	31.8	0.638481	0.495031	0.323971	0.115561
32	0.655143	0.555773	0.419773	0.233923	32	0.75934	0.58916	0.37472	0.14326	32	0.639911	0.494831	0.325281	0.116601
32.2	0.656652	0.556642	0.420312	0.235112	32.2	0.7597	0.59004	0.37553	0.14374	32.2	0.640054	0.496054	0.324424	0.117214
32.4	0.657312	0.556132	0.421192	0.234612	32.4	0.759141	0.590681	0.376741	0.144701	32.4	0.640772	0.497572	0.326562	0.118382
32.6	0.658083	0.558083	0.423103	0.236093	32.6	0.76008	0.59153	0.37821	0.1443	32.6	0.64201	0.49849	0.32763	0.1183
32.8	0.662115	0.561875	0.425955	0.239315	32.8	0.762045	0.593465	0.379925	0.147455	32.8	0.643576	0.499566	0.327946	0.119626
33	0.662178	0.561978	0.427468	0.239788	33	0.762256	0.593986	0.381186	0.147676	33	0.642538	0.500478	0.329168	0.120848
33.2	0.661855	0.562785	0.428935	0.240435	33.2	0.762335	0.596555	0.382855	0.148465	33.2	0.642382	0.501982	0.330612	0.121442
33.4	0.663422	0.565082	0.430062	0.241982	33.4	0.763271	0.596431	0.383061	0.148171	33.4	0.642349	0.501709	0.331069	0.122109
33.6	0.665614	0.565274	0.431064	0.243234	33.6	0.764395	0.597625	0.384575	0.150715	33.6	0.643615	0.504315	0.332435	0.123665
33.8	0.665348	0.565078	0.432388	0.243898	33.8	0.765813	0.599423	0.385433	0.151953	33.8	0.642486	0.503636	0.332186	0.123156
34	0.666725	0.565465	0.431055	0.243495	34	0.765209	0.600909	0.386239	0.151629	34	0.644663	0.505783	0.333423	0.124113
34.2	0.667557	0.566037	0.432477	0.245727	34.2	0.766514	0.600074	0.386914	0.153374	34.2	0.644645	0.505805	0.333235	0.124185
34.4	0.666199	0.566419	0.432529	0.246499	34.4	0.767571	0.601181	0.388291	0.155221	34.4	0.646088	0.507678	0.334388	0.124398
34.6	0.665488	0.566688	0.432158	0.247398	34.6	0.768337	0.602217	0.389847	0.155157	34.6	0.644771	0.508841	0.335781	0.125461
34.8	0.665281	0.567221	0.433531	0.247321	34.8	0.765963	0.600943	0.389773	0.153253	34.8	0.645347	0.509317	0.336977	0.127157
35	0.663993	0.567963	0.434763	0.247553	35	0.767285	0.601245	0.390855	0.154495	35	0.644934	0.510044	0.336854	0.127204
35.2	0.665876	0.567996	0.435376	0.247186	35.2	0.767219	0.601739	0.391969	0.154739	35.2	0.647271	0.512761	0.339721	0.129841
35.4	0.667919	0.569449	0.437629	0.248619	35.4	0.766824	0.603194	0.393444	0.155094	35.4	0.646915	0.511925	0.339935	0.130585
35.6	0.668656	0.569616	0.439176	0.248876	35.6	0.766116	0.603176	0.391966	0.155136	35.6	0.648854	0.511744	0.341204	0.132844
35.8	0.668068	0.569758	0.438458	0.249018	35.8	0.767897	0.605317	0.394327	0.157657	35.8	0.648809	0.513279	0.342269	0.132309
36	0.67058	0.57061	0.44119	0.25142	36	0.768148	0.606408	0.394678	0.157868	36	0.648859	0.514289	0.342629	0.133649
36.2	0.670885	0.572725	0.442855	0.253105	36.2	0.769119	0.609219	0.395479	0.158879	36.2	0.64759	0.51318	0.34318	0.13343
36.4	0.671197	0.572717	0.443797	0.252737	36.4	0.770912	0.609532	0.396712	0.159792	36.4	0.647236	0.513736	0.343916	0.132666
36.6	0.672028	0.575428	0.445888	0.253618	36.6	0.771389	0.611189	0.399169	0.160479	36.6	0.647634	0.514574	0.344354	0.132834
36.8	0.674331	0.576441	0.448741	0.256201	36.8	0.771801	0.611661	0.401141	0.162581	36.8	0.65052	0.51547	0.34676	0.13461
37	0.674716	0.578056	0.449846	0.257346	37	0.772524	0.612334	0.401394	0.163774	37	0.650842	0.514992	0.348282	0.135232
37.2	0.67457	0.57848	0.45089	0.25743	37.2	0.774026	0.612486	0.403206	0.164296	37.2	0.652169	0.515819	0.349139	0.136139
37.4	0.674174	0.579964	0.451054	0.258874	37.4	0.774751	0.612891	0.404461	0.165291	37.4	0.65244	0.5166	0.35041	0.13906
37.6	0.673979	0.580519	0.451819	0.259209	37.6	0.774382	0.613302	0.405322	0.167012	37.6	0.650929	0.515769	0.350729	0.138269
37.8	0.674854	0.581484	0.450804	0.259274	37.8	0.775318	0.613668	0.404098	0.164718	37.8	0.648722	0.514632	0.349072	0.138832
38	0.673872	0.580582	0.450732	0.258562	38	0.77499	0.61453	0.40666	0.16653	38	0.649066	0.515376	0.351086	0.140116
38.2	0.674751	0.581391	0.450201	0.258751	38.2	0.773317	0.613577	0.406517	0.166147	38.2	0.647849	0.514919	0.349729	0.139799
38.4	0.677858	0.581858	0.452448	0.260118	38.4	0.771939	0.614209	0.406409	0.165889	38.4	0.648909	0.516769	0.349969	0.140029
38.6	0.679288	0.581838	0.452518	0.262318	38.6	0.77296	0.61491	0.40773	0.1668	38.6	0.651659	0.518439	0.350809	0.141519
38.8	0.677969	0.581819	0.453999	0.262019	38.8	0.772722	0.615092	0.408802	0.167432	38.8	0.653223	0.520003	0.353313	0.142063
39	0.681658	0.584048	0.455208	0.264118	39	0.773499	0.614689	0.407969	0.167869	39	0.652695	0.519205	0.352185	0.140975
39.2	0.682117	0.584377	0.455997	0.264637	39.2	0.775187	0.616057	0.410247	0.168357	39.2	0.654304	0.521164	0.355284	0.143174
39.4	0.681423	0.584843	0.456833	0.264433	39.4	0.77603	0.61716	0.41054	0.16997	39.4	0.653207	0.520337	0.355907	0.143807
39.6	0.68091	0.58347	0.45535	0.26338	39.6	0.777335	0.617555	0.410475	0.169245	39.6	0.651726	0.520546	0.356916	0.144896
39.8	0.682224	0.584444	0.456284	0.265614	39.8	0.778715	0.619285	0.412505	0.172085	39.8	0.650699	0.520369	0.356909	0.144939
40	0.682093	0.584993	0.457303	0.266643	40	0.779742	0.620752	0.414812	0.172472	40	0.650967	0.520937	0.357647	0.146727
40.2	0.68262	0.58531	0.45937	0.26852	40.2	0.779258	0.621208	0.414158	0.174328	40.2	0.650373	0.520813	0.357323	0.144763
40.4	0.683266	0.586436	0.459896	0.269276	40.4	0.78081	0.62218	0.41676	0.17465	40.4	0.650999	0.522209	0.359279	0.146919
40.6	0.685273	0.588673	0.462753	0.271883	40.6	0.781243	0.624443	0.419323	0.178063	40.6	0.650943	0.522773	0.359703	0.146253
40.8	0.686612	0.590052	0.464472	0.271962	40.8	0.780725	0.624305	0.418945	0.176685	40.8	0.652871	0.523861	0.361131	0.147201
41	0.68533	0.58971	0.46409	0.27132	41	0.781289	0.624369	0.418979	0.178279	41	0.652248	0.525528	0.361488	0.147358
41.2	0.685606	0.591756	0.464026	0.271896	41.2	0.782265	0.625335	0.419985	0.178285	41.2	0.653363	0.525973	0.361353	0.148963
41.4	0.687233	0.592183	0.465103	0.273003	41.4	0.781486	0.625886	0.419636	0.178676	41.4	0.653284	0.525454	0.360704	0.147784
41.6	0.685785	0.593255	0.465815	0.272165	41.6	0.782048	0.625288	0.420038	0.177558	41.6	0.654869	0.526239	0.362519	0.149489
41.8	0.686127	0.594217	0.465287	0.274187	41.8	0.782669	0.626699	0.420079	0.178719	41.8	0.653304	0.526744	0.361384	0.150184
42	0.687312	0.594732	0.466902	0.275582	42	0.781693	0.627513	0.421393	0.178063	42	0.654947	0.526567	0.361277	0.150827
42.2	0.687301	0.593831	0.466681	0.276441	42.2	0.782154	0.628444	0.421784	0.179024	42.2	0.654293	0.527503	0.362473	0.150743
42.4	0.686047	0.593337	0.466417	0.276807	42.4	0.783286	0.628716	0.422346	0.179506	42.4	0.654862	0.528622	0.364092	0.152732
42.6	0.687901	0.594951	0.468301	0.278631	42.6	0.784183	0.629543	0.422913	0.180863	42.6	0.653489	0.529839	0.364269	0.152259
42.8	0.689093	0.595603	0.470833	0.280073	42.8	0.784657	0.629237	0.425457	0.180577	42.8	0.654723	0.530183	0.366373	0.152493
43	0.689275	0.595275	0.471085	0.280235	43	0.785796	0.631126	0.426646	0.182886	43	0.653872	0.531342	0.369092	0.153572
43.2	0.691491	0.597761	0.474291	0.282561	43.2	0.786196	0.630926	0.428526	0.183186	43.2	0.655608	0.532538	0.371848	0.155888
43.4	0.691359	0.598579	0.475199	0.284569	43.4	0.786659	0.631569	0.429839	0.183999	43.4	0.656851	0.533001	0.371861	0.155851
43.6	0.691394	0.597524	0.475364	0.284584	43.6	0.78615	0.63261	0.42968	0.18406	43.6	0.65868	0.53396	0.37359	0.1578
43.8	0.690437	0.597597	0.475387	0.283597	43.8	0.785628	0.633788	0.429918	0.186788	43.8	0.658233	0.534593	0.374903	0.158303
44	0.691952	0.599782	0.476562	0.285192	44	0.786047	0.633617	0.431837	0.186127	44	0.659103	0.534733	0.375183	0.159283
44.2	0.69153	0.59935	0.47591	0.28343	44.2	0.786134	0.633704	0.433024	0.187054	44.2	0.657154	0.533204	0.373994	0.159254
44.4	0.691961	0.600111	0.475991	0.281731	44.4	0.784493	0.634463	0.432873	0.186963	44.4	0.654913	0.532313	0.373523	0.159213
44.6	0.692429	0.599989	0.476009	0.281979	44.6	0.784723	0.633463	0.434573	0.188083	44.6	0.655107	0.532457	0.373397	0.159017
44.8	0.692959	0.600759	0.477319	0.283189	44.8	0.78537	0.63356	0.43404	0.18798	44.8	0.655787	0.533297	0.374077	0.161457
45	0.692039	0.600059	0.476719	0.282919	45	0.786705	0.634235	0.434655	0.189155	45	0.654815	0.533015	0.373305	0.160495
45.2	0.692756	0.600856	0.477946	0.284306	45.2	0.787373	0.635633	0.435743	0.190163	45.2	0.655799	0.534109	0.374399	0.159969
45.4	0.694095	0.601095	0.478945	0.287085	45.4	0.789217	0.635827	0.438547	0.192327	45.4	0.658449	0.535309	0.376709	0.161089
45.6	0.693803	0.601313	0.478493	0.287703	45.6	0.789591	0.636821	0.439531	0.191981	45.6	0.657368	0.535528	0.377298	0.162118
45.8	0.694818	0.601648	0.478928	0.288018	45.8	0.789639	0.638169	0.442389	0.193699	45.8	0.657284	0.535394	0.376814	0.162514
46	0.695936	0.603096	0.481866	0.289916	46	0.78916	0.63848	0.44214	0.19379	46	0.658434	0.535914	0.377894	0.163554
46.2	0.695651	0.602881	0.482961	0.291021	46.2	0.789273	0.638383	0.441073	0.193943	46.2	0.659618	0.536378	0.378518	0.165168
46.4	0.695889	0.604009	0.484079	0.291979	46.4	0.789011	0.638011	0.440301	0.194391	46.4	0.657623	0.537073	0.377533	0.165343
46.6	0.697519	0.605809	0.487039	0.292819	46.6	0.789724	0.637214	0.440514	0.194844	46.6	0.657564	0.535884	0.377914	0.164954
46.8	0.697749	0.606869	0.486339	0.293209	46.8	0.790796	0.636676	0.440946	0.194036	46.8	0.658823	0.537013	0.379823	0.165903
47	0.699175	0.608555	0.487445	0.294275	47	0.789652	0.636142	0.439652	0.193082	47	0.659604	0.538074	0.380654	0.166714
47.2	0.700036	0.611216	0.488706	0.294756	47.2	0.789229	0.637159	0.442069	0.194549	47.2	0.658818	0.538478	0.380998	0.167778
47.4	0.699997	0.611077	0.488527	0.294617	47.4	0.790625	0.639505	0.444265	0.195145	47.4	0.658542	0.537832	0.383452	0.167212
47.6	0.698967	0.610537	0.488957	0.296107	47.6	0.790384	0.641284	0.444514	0.196694	47.6	0.659699	0.538329	0.383249	0.168789
47.8	0.699521	0.610791	0.491491	0.297191	47.8	0.789885	0.642625	0.445615	0.197875	47.8	0.658098	0.537458	0.382728	0.167358
48	0.698665	0.609435	0.490155	0.296745	48	0.790267	0.643287	0.447417	0.199767	48	0.657691	0.538321	0.382651	0.169271
48.2	0.69943	0.60751	0.4895	0.29704	48.2	0.790442	0.643422	0.447292	0.199522	48.2	0.656919	0.537159	0.382289	0.168789
48.4	0.701814	0.610084	0.491564	0.299054	48.4	0.790295	0.642775	0.447645	0.199465	48.4	0.658404	0.538624	0.381354	0.170704
48.6	0.701835	0.611055	0.491615	0.299485	48.6	0.790034	0.643364	0.447634	0.198164	48.6	0.656849	0.538509	0.381679	0.170049
48.8	0.702333	0.611603	0.492153	0.300863	48.8	0.79086	0.6436	0.44791	0.19892	48.8	0.657342	0.538932	0.382442	0.171692
49	0.701913	0.611253	0.492553	0.301263	49	0.791764	0.645164	0.448914	0.199614	49	0.656713	0.539393	0.383863	0.172123
49.2	0.702218	0.611108	0.491948	0.301838	49.2	0.793066	0.645266	0.449276	0.200256	49.2	0.657617	0.541437	0.385597	0.174477
49.4	0.700189	0.609449	0.492089	0.301359	49.4	0.792489	0.644469	0.449299	0.201529	49.4	0.656988	0.540778	0.386738	0.174268
49.6	0.702924	0.609404	0.492494	0.301044	49.6	0.794155	0.646275	0.451235	0.203995	49.6	0.658755	0.541015	0.387895	0.175245
49.8	0.701845	0.608855	0.491765	0.301295	49.8	0.795474	0.645974	0.451994	0.203904	49.8	0.658486	0.540896	0.389196	0.175996
50	0.702016	0.611236	0.493936	0.303196	50	0.796058	0.645528	0.452568	0.203548	50	0.658241	0.540341	0.388441	0.175971
50.2	0.70268	0.61152	0.49577	0.30416	50.2	0.794299	0.644929	0.452039	0.203689	50.2	0.659439	0.540479	0.387739	0.175799
50.4	0.703721	0.612431	0.496431	0.305071	50.4	0.794758	0.646938	0.452318	0.203468	50.4	0.659314	0.541094	0.388204	0.177254
50.6	0.70285	0.61441	0.49789	0.30742	50.6	0.7945	0.64544	0.45282	0.2037	50.6	0.658816	0.541166	0.387966	0.178906
50.8	0.702283	0.614393	0.498853	0.308043	50.8	0.793957	0.646997	0.452837	0.205557	50.8	0.65988	0.54238	0.38825	0.18116
51	0.703457	0.613297	0.499107	0.308267	51	0.793891	0.646661	0.453801	0.206131	51	0.660291	0.541491	0.389441	0.180671
51.2	0.703572	0.614982	0.501832	0.309922	51.2	0.796111	0.649161	0.456871	0.208351	51.2	0.659292	0.540912	0.389782	0.180912
51.4	0.70334	0.61491	0.50129	0.30929	51.4	0.796743	0.648343	0.456953	0.207363	51.4	0.659988	0.541038	0.390148	0.181868
51.6	0.704274	0.613924	0.501094	0.309684	51.6	0.79432	0.64781	0.45684	0.20725	51.6	0.659853	0.542233	0.391233	0.181333
51.8	0.70661	0.61522	0.50211	0.30928	51.8	0.79477	0.64665	0.45855	0.20778	51.8	0.661036	0.543236	0.392676	0.181026
52	0.706249	0.614919	0.501799	0.310059	52	0.796051	0.648551	0.459461	0.209911	52	0.662028	0.544668	0.392828	0.182998
52.2	0.70604	0.61548	0.50076	0.31007	52.2	0.796174	0.648074	0.458884	0.209564	52.2	0.661734	0.544414	0.394864	0.182654
52.4	0.706866	0.615736	0.500626	0.311476	52.4	0.795964	0.647984	0.460354	0.211454	52.4	0.662042	0.544622	0.395652	0.182332
52.6	0.706474	0.615874	0.502144	0.311314	52.6	0.798682	0.650412	0.461012	0.211572	52.6	0.662177	0.545617	0.396097	0.182637
52.8	0.706613	0.616143	0.502843	0.313603	52.8	0.800394	0.652144	0.461324	0.211774	52.8	0.660458	0.544898	0.395238	0.181998
53	0.706966	0.617436	0.503146	0.312376	53	0.798998	0.651198	0.461228	0.210658	53	0.662357	0.546717	0.397267	0.183167
53.2	0.706877	0.617377	0.503187	0.312697	53.2	0.798695	0.650995	0.461385	0.210655	53.2	0.662167	0.545687	0.395217	0.183487
53.4	0.707643	0.619163	0.505753	0.314543	53.4	0.800931	0.653771	0.463611	0.212981	53.4	0.663353	0.548103	0.397203	0.185543
53.6	0.706789	0.620669	0.506159	0.314709	53.6	0.801499	0.653929	0.464669	0.215549	53.6	0.663273	0.548303	0.398063	0.186893
53.8	0.70727	0.62075	0.50702	0.31486	53.8	0.800541	0.652811	0.464241	0.215831	53.8	0.663716	0.549556	0.398706	0.188746
54	0.707182	0.620112	0.508272	0.316502	54	0.802025	0.655625	0.465375	0.218315	54	0.659973	0.546783	0.396613	0.185813
54.2	0.707748	0.621548	0.508258	0.317768	54.2	0.802454	0.656594	0.465634	0.218474	54.2	0.660837	0.548707	0.398827	0.187217
54.4	0.707468	0.620698	0.507528	0.317238	54.4	0.801355	0.656025	0.465835	0.218255	54.4	0.660416	0.547196	0.397816	0.188006
54.6	0.709963	0.620063	0.507113	0.318373	54.6	0.800086	0.655256	0.465906	0.217906	54.6	0.660214	0.546284	0.398144	0.188014
54.8	0.709657	0.619227	0.506007	0.318157	54.8	0.800029	0.658059	0.468199	0.218579	54.8	0.658735	0.545495	0.397815	0.187195
55	0.710311	0.620861	0.507461	0.320201	55	0.800342	0.655822	0.467822	0.218072	55	0.659401	0.545741	0.399431	0.189221
55.2	0.7105	0.6196	0.50876	0.31855	55.2	0.800296	0.655486	0.469266	0.220236	55.2	0.658258	0.546848	0.400088	0.189888
55.4	0.710575	0.619475	0.509455	0.317945	55.4	0.800567	0.656667	0.468337	0.221417	55.4	0.658195	0.547685	0.400395	0.188355
55.6	0.709403	0.620193	0.510583	0.319323	55.6	0.803022	0.658162	0.469872	0.222072	55.6	0.658413	0.547413	0.399883	0.187473
55.8	0.709669	0.620669	0.512109	0.319889	55.8	0.803559	0.656849	0.469789	0.221909	55.8	0.660735	0.548795	0.400875	0.187915
56	0.71048	0.62102	0.51099	0.31921	56	0.803771	0.657301	0.471051	0.222551	56	0.66202	0.55082	0.40298	0.18926
56.2	0.711072	0.622822	0.511512	0.322412	56.2	0.804584	0.659004	0.471744	0.221794	56.2	0.661926	0.550076	0.402676	0.189946
56.4	0.712974	0.623474	0.514014	0.325444	56.4	0.804167	0.657307	0.470317	0.220307	56.4	0.660886	0.549236	0.401926	0.190456
56.6	0.713556	0.623086	0.513336	0.325286	56.6	0.803363	0.657913	0.470003	0.219973	56.6	0.661178	0.550198	0.403128	0.193248
56.8	0.713452	0.625602	0.513942	0.326202	56.8	0.801833	0.657883	0.469413	0.220903	56.8	0.660633	0.548383	0.402573	0.193823
57	0.714334	0.625614	0.516204	0.326994	57	0.801803	0.659703	0.469883	0.221513	57	0.660085	0.548545	0.403325	0.194995
57.2	0.714353	0.625293	0.516273	0.326063	57.2	0.80138	0.65992	0.46976	0.22193	57.2	0.660184	0.547914	0.402284	0.193644
57.4	0.713474	0.626284	0.515404	0.324954	57.4	0.802313	0.660643	0.471893	0.223093	57.4	0.659761	0.547891	0.401961	0.194121
57.6	0.712839	0.627279	0.517049	0.325739	57.6	0.802528	0.660938	0.473728	0.224938	57.6	0.65953	0.54682	0.40187	0.19287
57.8	0.713743	0.626543	0.517693	0.326513	57.8	0.804389	0.662319	0.475159	0.225849	57.8	0.657604	0.547384	0.403304	0.193644
58	0.715047	0.627747	0.518357	0.328537	58	0.804689	0.662249	0.475849	0.226699	58	0.658368	0.547628	0.402458	0.193528
58.2	0.715365	0.627625	0.520025	0.328765	58.2	0.80415	0.66075	0.47551	0.22592	58.2	0.659104	0.548964	0.404984	0.195384
58.4	0.715702	0.627322	0.520122	0.328362	58.4	0.803237	0.660217	0.475337	0.225477	58.4	0.659936	0.549526	0.406006	0.194986
58.6	0.716957	0.627097	0.520317	0.327857	58.6	0.802366	0.659226	0.474436	0.226176	58.6	0.660202	0.550872	0.405872	0.195342
58.8	0.717239	0.627269	0.520819	0.327799	58.8	0.802199	0.659379	0.474099	0.226439	58.8	0.66196	0.55259	0.40692	0.19703
59	0.716521	0.626551	0.519061	0.326511	59	0.800175	0.658745	0.474375	0.226255	59	0.662695	0.553545	0.409265	0.198575
59.2	0.716434	0.626684	0.518024	0.325984	59.2	0.802497	0.659447	0.476807	0.229547	59.2	0.663676	0.553446	0.408966	0.199986
59.4	0.717134	0.626804	0.521044	0.328664	59.4	0.802598	0.662058	0.478678	0.231148	59.4	0.663427	0.553847	0.410397	0.201797
59.6	0.717441	0.627781	0.521631	0.329821	59.6	0.803463	0.662503	0.479403	0.231393	59.6	0.66165	0.5528	0.411	0.20235
59.8	0.717594	0.628014	0.522334	0.331004	59.8	0.803361	0.664211	0.481021	0.232801	59.8	0.662383	0.553453	0.411323	0.202423
60	0.718315	0.629125	0.524645	0.333755	60	0.805538	0.664548	0.481558	0.233468	60	0.660993	0.553103	0.409663	0.201463
60.2	0.716957	0.630157	0.524527	0.334437	60.2	0.804263	0.665563	0.480053	0.232333	60.2	0.661091	0.554341	0.410981	0.201531
60.4	0.715114	0.630614	0.522124	0.332604	60.4	0.804635	0.664645	0.480055	0.232615	60.4	0.661566	0.553266	0.410166	0.201036
60.6	0.716017	0.630667	0.521987	0.333537	60.6	0.803749	0.664849	0.479609	0.233099	60.6	0.662601	0.556231	0.411661	0.202081
60.8	0.714913	0.631083	0.521963	0.333503	60.8	0.804843	0.663053	0.479503	0.231663	60.8	0.660885	0.555365	0.410915	0.201415
61	0.714194	0.630274	0.520394	0.332274	61	0.804366	0.662626	0.480376	0.232576	61	0.661066	0.554576	0.411836	0.201576
61.2	0.714576	0.627936	0.521356	0.332436	61.2	0.804984	0.662224	0.480624	0.232584	61.2	0.660743	0.555293	0.411753	0.201843
61.4	0.716392	0.628842	0.522722	0.335002	61.4	0.804093	0.661583	0.481343	0.232043	61.4	0.661543	0.557513	0.413993	0.203383
61.6	0.716148	0.629258	0.523298	0.335298	61.6	0.806862	0.663772	0.483362	0.233332	61.6	0.663453	0.556413	0.414573	0.204993
61.8	0.717279	0.629089	0.524059	0.336409	61.8	0.806273	0.665393	0.483743	0.235273	61.8	0.663864	0.556704	0.414614	0.205344
62	0.71654	0.62924	0.52539	0.33561	62	0.805479	0.665829	0.483109	0.234299	62	0.663508	0.556738	0.414628	0.207218
62.2	0.717931	0.631661	0.526771	0.338461	62.2	0.805541	0.667181	0.484121	0.235641	62.2	0.662718	0.554778	0.413878	0.206668
62.4	0.717986	0.631326	0.527786	0.339606	62.4	0.806528	0.668578	0.484708	0.237528	62.4	0.662255	0.554375	0.413915	0.208355
62.6	0.71733	0.63115	0.52809	0.33923	62.6	0.804503	0.666163	0.483453	0.234813	62.6	0.660872	0.554662	0.412962	0.208162
62.8	0.718027	0.631587	0.528197	0.340387	62.8	0.805428	0.666218	0.483888	0.235498	62.8	0.661025	0.553015	0.413465	0.208125
63	0.716726	0.631646	0.527526	0.342006	63	0.807848	0.667748	0.485038	0.237508	63	0.661932	0.553962	0.414332	0.208412
63.2	0.716496	0.630666	0.527276	0.341836	63.2	0.807083	0.667543	0.485633	0.237513	63.2	0.662129	0.555019	0.414939	0.209929
63.4	0.717686	0.632136	0.527646	0.341506	63.4	0.807713	0.668083	0.485963	0.238303	63.4	0.661236	0.554316	0.413966	0.207856
63.6	0.718923	0.631323	0.528133	0.342953	63.6	0.809082	0.669352	0.486712	0.240452	63.6	0.6621	0.55407	0.41444	0.20865
63.8	0.718884	0.632094	0.528144	0.342904	63.8	0.808945	0.667325	0.486955	0.240735	63.8	0.663523	0.556263	0.415593	0.210673
64	0.720844	0.633094	0.529054	0.342734	64	0.808532	0.668552	0.487372	0.242522	64	0.663794	0.557214	0.415534	0.210434
64.2	0.722173	0.634553	0.530533	0.342703	64.2	0.809564	0.668284	0.488994	0.242884	64.2	0.662811	0.555671	0.416071	0.209971
64.4	0.720827	0.632367	0.530417	0.342597	64.4	0.809974	0.667254	0.488094	0.243584	64.4	0.664256	0.556976	0.417806	0.211936
64.6	0.720363	0.633723	0.531203	0.343203	64.6	0.81004	0.66745	0.48985	0.24479	64.6	0.664621	0.557171	0.418591	0.212371
64.8	0.719881	0.634611	0.532331	0.343241	64.8	0.808371	0.667711	0.490081	0.243011	64.8	0.663172	0.556362	0.418332	0.211102
65	0.720638	0.634128	0.534688	0.344338	65	0.807989	0.667159	0.491559	0.242309	65	0.662161	0.556171	0.418241	0.212071
65.2	0.718895	0.633165	0.533475	0.344685	65.2	0.807562	0.668442	0.492532	0.244042	65.2	0.663662	0.557272	0.419752	0.213182
65.4	0.718828	0.635038	0.533958	0.345348	65.4	0.807954	0.669334	0.494314	0.242054	65.4	0.662964	0.556484	0.420174	0.212424
65.6	0.7178	0.6349	0.53239	0.34495	65.6	0.809024	0.669814	0.494654	0.242354	65.6	0.661376	0.556706	0.420006	0.211246
65.8	0.718381	0.634761	0.533631	0.345891	65.8	0.810377	0.672157	0.494837	0.244107	65.8	0.661033	0.557053	0.420323	0.212273
66	0.719099	0.635199	0.534089	0.347749	66	0.810789	0.672019	0.493649	0.244109	66	0.662357	0.556747	0.420717	0.212657
66.2	0.718589	0.634539	0.534019	0.348629	66.2	0.812214	0.671874	0.494044	0.244444	66.2	0.661411	0.557831	0.420211	0.212141
66.4	0.719793	0.634693	0.535413	0.350223	66.4	0.811846	0.672396	0.493596	0.247556	66.4	0.662658	0.559258	0.420538	0.213458
66.6	0.721242	0.634692	0.537632	0.350252	66.6	0.810128	0.671498	0.493458	0.247558	66.6	0.663274	0.560524	0.422514	0.215564
66.8	0.721474	0.633814	0.536604	0.350664	66.8	0.811474	0.671304	0.494854	0.249114	66.8	0.663371	0.560441	0.422171	0.216391
67	0.722159	0.634799	0.537059	0.351059	67	0.811836	0.670906	0.496126	0.249486	67	0.661965	0.559335	0.422015	0.216765
67.2	0.723374	0.636704	0.538434	0.351154	67.2	0.810673	0.668923	0.495623	0.248093	67.2	0.66268	0.55961	0.42146	0.21759
67.4	0.724024	0.637534	0.538244	0.351214	67.4	0.811623	0.668243	0.496733	0.247273	67.4	0.660652	0.558172	0.421342	0.216982
67.6	0.723688	0.636948	0.537968	0.352268	67.6	0.811039	0.669149	0.497069	0.247729	67.6	0.659683	0.557143	0.419453	0.215963
67.8	0.723773	0.637673	0.539163	0.351343	67.8	0.80968	0.66928	0.49618	0.24797	67.8	0.661181	0.558951	0.421161	0.217431
68	0.72379	0.63816	0.53951	0.35261	68	0.81002	0.67077	0.49734	0.25028	68	0.662375	0.560035	0.421735	0.217185
68.2	0.724437	0.638157	0.539487	0.353467	68.2	0.810039	0.671999	0.496239	0.251699	68.2	0.662716	0.559866	0.423196	0.217906
68.4	0.724316	0.636316	0.539946	0.352436	68.4	0.808827	0.673077	0.496707	0.251497	68.4	0.662767	0.560637	0.422827	0.218297
68.6	0.725344	0.638384	0.542514	0.354664	68.6	0.810647	0.674017	0.499077	0.252207	68.6	0.664403	0.559923	0.422673	0.220113
68.8	0.72521	0.63809	0.54221	0.35498	68.8	0.810421	0.673651	0.499131	0.250951	68.8	0.663212	0.558102	0.422332	0.218842
69	0.72426	0.63626	0.54111	0.35325	69	0.809194	0.672704	0.497344	0.250144	69	0.662308	0.558298	0.423188	0.219128
69.2	0.724149	0.636639	0.542929	0.354319	69.2	0.810791	0.673851	0.500211	0.251061	69.2	0.659926	0.556376	0.422256	0.219016
69.4	0.724769	0.640049	0.544209	0.356869	69.4	0.811539	0.675229	0.500539	0.253019	69.4	0.660658	0.556828	0.423008	0.220178
69.6	0.724876	0.638446	0.543326	0.355946	69.6	0.810205	0.673335	0.497625	0.252925	69.6	0.660948	0.558618	0.424318	0.220818
69.8	0.725325	0.638875	0.543215	0.357615	69.8	0.811137	0.674957	0.499737	0.255427	69.8	0.66207	0.55923	0.42409	0.22175
70	0.726195	0.641095	0.544635	0.359625	70	0.810912	0.674362	0.499112	0.253642	70	0.662823	0.559283	0.425343	0.222923
70.2	0.727089	0.642079	0.543629	0.360279	70.2	0.810523	0.674593	0.498433	0.255713	70.2	0.665602	0.562412	0.427392	0.224992
70.4	0.727125	0.640415	0.543055	0.360625	70.4	0.81096	0.67384	0.49952	0.25608	70.4	0.665407	0.562257	0.426667	0.224817
70.6	0.725531	0.641351	0.543061	0.360631	70.6	0.812664	0.676034	0.502294	0.256884	70.6	0.666034	0.561914	0.428794	0.225534
70.8	0.726179	0.641669	0.543569	0.361579	70.8	0.813249	0.674479	0.502089	0.255719	70.8	0.665809	0.562129	0.430609	0.226919
71	0.725214	0.641504	0.543454	0.360984	71	0.815338	0.676378	0.505098	0.258888	71	0.664457	0.562137	0.430077	0.227187
71.2	0.726093	0.642203	0.545253	0.361243	71.2	0.814467	0.675707	0.504337	0.256817	71.2	0.663874	0.561824	0.429884	0.227214
71.4	0.724072	0.641392	0.544952	0.359692	71.4	0.814372	0.675542	0.503502	0.256252	71.4	0.663336	0.561226	0.430736	0.228056
71.6	0.725238	0.642218	0.545778	0.361128	71.6	0.813521	0.674961	0.502491	0.256101	71.6	0.661197	0.559857	0.428787	0.228557
71.8	0.725972	0.643182	0.546812	0.361842	71.8	0.813752	0.676742	0.503372	0.257242	71.8	0.661524	0.560494	0.428634	0.228484
72	0.727836	0.644216	0.548766	0.362746	72	0.814004	0.676854	0.504104	0.256754	72	0.662738	0.560368	0.428448	0.229068
72.2	0.726311	0.642381	0.547811	0.362661	72.2	0.814266	0.677036	0.504006	0.256846	72.2	0.662094	0.558634	0.427684	0.228424
72.4	0.726626	0.643826	0.547836	0.364076	72.4	0.814289	0.677459	0.504969	0.257299	72.4	0.662708	0.559248	0.428528	0.228798
72.6	0.727948	0.645158	0.548068	0.365278	72.6	0.816342	0.678982	0.506062	0.257922	72.6	0.66444	0.56046	0.42847	0.22874
72.8	0.726333	0.643813	0.548923	0.365843	72.8	0.816026	0.677146	0.504656	0.259926	72.8	0.664129	0.561119	0.428549	0.229479
73	0.725613	0.642613	0.548163	0.365703	73	0.81505	0.67625	0.50451	0.26058	73	0.664489	0.561809	0.429479	0.229879
73.2	0.727693	0.643893	0.549363	0.367033	73.2	0.815253	0.676333	0.506913	0.263083	73.2	0.665641	0.563511	0.429771	0.231151
73.4	0.730353	0.643133	0.549773	0.367663	73.4	0.815296	0.676186	0.506686	0.264336	73.4	0.665685	0.562645	0.429235	0.231025
73.6	0.728605	0.641935	0.549625	0.366775	73.6	0.813778	0.675388	0.506928	0.264948	73.6	0.664111	0.562271	0.430371	0.230711
73.8	0.73122	0.64307	0.55069	0.36747	73.8	0.813087	0.676077	0.508787	0.264357	73.8	0.663722	0.561632	0.429922	0.230212
74	0.730155	0.643685	0.548825	0.369495	74	0.813143	0.676693	0.509203	0.264203	74	0.66318	0.56162	0.4297	0.23121
74.2	0.730696	0.644216	0.550926	0.369336	74.2	0.812648	0.677238	0.507438	0.263348	74.2	0.662728	0.562158	0.431678	0.231958
74.4	0.728903	0.644613	0.550943	0.369393	74.4	0.813115	0.677585	0.507565	0.263045	74.4	0.662937	0.564477	0.431447	0.232697
74.6	0.72912	0.64472	0.55147	0.36899	74.6	0.812971	0.677351	0.508191	0.264441	74.6	0.663271	0.563821	0.430321	0.232731
74.8	0.728268	0.645898	0.550868	0.368958	74.8	0.812644	0.676644	0.506514	0.263334	74.8	0.663565	0.563525	0.430325	0.232875
75	0.729507	0.645137	0.553417	0.368247	75	0.81417	0.67827	0.50679	0.26499	75	0.663275	0.562935	0.429965	0.232305
75.2	0.72865	0.64482	0.55141	0.36828	75.2	0.815031	0.679031	0.508271	0.265481	75.2	0.663895	0.562105	0.428275	0.232485
75.4	0.729934	0.645714	0.552514	0.368704	75.4	0.814584	0.679264	0.509704	0.267724	75.4	0.663278	0.560708	0.428558	0.232298
75.6	0.731255	0.644865	0.551705	0.370955	75.6	0.815285	0.678065	0.509285	0.266835	75.6	0.664507	0.561887	0.430897	0.233487
75.8	0.731611	0.643621	0.551921	0.371601	75.8	0.816446	0.679566	0.512076	0.268666	75.8	0.663788	0.562428	0.431288	0.234538
76	0.73202	0.64605	0.55221	0.37161	76	0.81686	0.67774	0.51108	0.26833	76	0.664885	0.562635	0.431215	0.235025
76.2	0.731469	0.645929	0.552789	0.372449	76.2	0.8176	0.67762	0.51298	0.26998	76.2	0.664141	0.563661	0.432581	0.234621
76.4	0.730159	0.644419	0.552429	0.372629	76.4	0.818023	0.677003	0.511483	0.268213	76.4	0.664369	0.565319	0.433739	0.236129
76.6	0.730934	0.646314	0.555114	0.373204	76.6	0.817448	0.678958	0.511628	0.269098	76.6	0.662792	0.564742	0.433032	0.235342
76.8	0.729033	0.647123	0.552863	0.372333	76.8	0.817756	0.678706	0.510656	0.269366	76.8	0.663269	0.564989	0.432349	0.234519
77	0.729886	0.645886	0.553856	0.374686	77	0.815992	0.679762	0.510822	0.269252	77	0.66279	0.56569	0.43316	0.2349
77.2	0.731174	0.647364	0.555174	0.376804	77.2	0.815611	0.680421	0.510031	0.270311	77.2	0.662723	0.565953	0.432103	0.235263
77.4	0.732235	0.649435	0.556365	0.378595	77.4	0.816916	0.681986	0.512816	0.270776	77.4	0.664132	0.565192	0.432362	0.235162
77.6	0.730467	0.648947	0.555687	0.378207	77.6	0.81632	0.68273	0.51447	0.27177	77.6	0.664277	0.565797	0.432157	0.235937
77.8	0.732207	0.647997	0.557907	0.380187	77.8	0.816081	0.682751	0.514621	0.271641	77.8	0.663748	0.565158	0.434048	0.236648
78	0.731172	0.647892	0.557752	0.378872	78	0.817019	0.682869	0.516839	0.272949	78	0.663075	0.565115	0.433615	0.235455
78.2	0.731557	0.648257	0.558737	0.378317	78.2	0.816595	0.682085	0.517785	0.272005	78.2	0.663861	0.564691	0.435411	0.235841
78.4	0.730323	0.647233	0.558673	0.378193	78.4	0.816183	0.682323	0.517793	0.273343	78.4	0.662294	0.563794	0.434914	0.236324
78.6	0.730829	0.646779	0.558459	0.378619	78.6	0.818244	0.682974	0.517034	0.274184	78.6	0.663377	0.565067	0.436217	0.237227
78.8	0.730871	0.647521	0.559141	0.377521	78.8	0.818298	0.684888	0.517868	0.275408	78.8	0.665092	0.564812	0.435872	0.237842
79	0.730826	0.647926	0.558536	0.377776	79	0.817764	0.684484	0.517734	0.275124	79	0.666317	0.566047	0.437607	0.240517
79.2	0.729433	0.644833	0.557273	0.376213	79.2	0.816604	0.684564	0.516104	0.275134	79.2	0.665092	0.565382	0.436632	0.240812
79.4	0.731146	0.645326	0.557666	0.376676	79.4	0.815781	0.684571	0.515691	0.275701	79.4	0.66531	0.56597	0.43732	0.24226
79.6	0.732193	0.645503	0.559513	0.378393	79.6	0.813708	0.683078	0.516118	0.274858	79.6	0.664941	0.565391	0.438091	0.242351
79.8	0.732123	0.645503	0.560013	0.380293	79.8	0.813766	0.681656	0.516766	0.274286	79.8	0.66179	0.56465	0.43656	0.24226
80	0.731866	0.645036	0.560926	0.380526	80	0.814633	0.681383	0.517233	0.275283	80	0.661265	0.563935	0.435805	0.241555
80.2	0.733072	0.647502	0.562192	0.382902	80.2	0.817373	0.683543	0.518683	0.275893	80.2	0.662654	0.564294	0.436814	0.241414
80.4	0.732153	0.647543	0.562033	0.383253	80.4	0.817943	0.683683	0.518683	0.275803	80.4	0.663022	0.564072	0.436142	0.240592
80.6	0.731454	0.648504	0.560794	0.382644	80.6	0.819981	0.684981	0.518981	0.277641	80.6	0.662224	0.563014	0.434344	0.240504
80.8	0.732927	0.649997	0.562827	0.383197	80.8	0.820042	0.684612	0.518302	0.278762	80.8	0.663764	0.564564	0.435884	0.241954
81	0.734527	0.650757	0.563227	0.385437	81	0.819825	0.685755	0.517145	0.279475	81	0.664129	0.564329	0.437279	0.242259
81.2	0.73359	0.65151	0.56353	0.3862	81.2	0.818321	0.683711	0.517621	0.279861	81.2	0.664217	0.564567	0.436037	0.244007
81.4	0.735	0.65287	0.56515	0.38711	81.4	0.818507	0.684187	0.518947	0.279987	81.4	0.663906	0.564986	0.437026	0.244866
81.6	0.736065	0.651465	0.566325	0.387735	81.6	0.816752	0.682182	0.518162	0.278852	81.6	0.664855	0.566095	0.437075	0.244855
81.8	0.735212	0.651682	0.564762	0.387822	81.8	0.818276	0.684776	0.519516	0.280236	81.8	0.665265	0.565795	0.438565	0.244365
82	0.733849	0.651479	0.564289	0.386189	82	0.81838	0.68391	0.52022	0.27984	82	0.664631	0.565741	0.438781	0.245521
82.2	0.733737	0.650107	0.563787	0.385987	82.2	0.819676	0.684656	0.519386	0.281156	82.2	0.661918	0.563808	0.438388	0.244348
82.4	0.733454	0.649374	0.563794	0.385614	82.4	0.81952	0.68231	0.51897	0.28087	82.4	0.662461	0.563451	0.438281	0.244771
82.6	0.732805	0.650445	0.563255	0.385935	82.6	0.821388	0.683528	0.520448	0.282198	82.6	0.662448	0.565558	0.440138	0.246668
82.8	0.732123	0.647823	0.561803	0.385443	82.8	0.820721	0.682221	0.521231	0.281461	82.8	0.661857	0.565537	0.437837	0.248177
83	0.732752	0.648052	0.562732	0.386992	83	0.820346	0.683336	0.521916	0.283036	83	0.661192	0.565252	0.437092	0.247072
83.2	0.733614	0.648874	0.562304	0.387194	83.2	0.819619	0.683739	0.522069	0.281809	83.2	0.662968	0.568288	0.440708	0.248508
83.4	0.734509	0.647829	0.563769	0.388389	83.4	0.81911	0.68555	0.52285	0.28355	83.4	0.66314	0.56938	0.44102	0.24903
83.6	0.732931	0.647071	0.563361	0.387051	83.6	0.819474	0.686104	0.522734	0.283454	83.6	0.66179	0.56696	0.44042	0.24741
83.8	0.733912	0.649702	0.566162	0.388262	83.8	0.818865	0.686515	0.522245	0.283945	83.8	0.662051	0.566391	0.442201	0.246221
84	0.734374	0.649804	0.565404	0.387964	84	0.819398	0.686878	0.523098	0.283588	84	0.662273	0.566483	0.441863	0.247113
84.2	0.734416	0.649426	0.565886	0.387986	84.2	0.819775	0.687535	0.524975	0.284205	84.2	0.662623	0.565353	0.440233	0.248263
84.4	0.733619	0.649909	0.565319	0.387439	84.4	0.820161	0.687721	0.524111	0.284031	84.4	0.661975	0.564685	0.440095	0.247355
84.6	0.736117	0.651157	0.565667	0.388657	84.6	0.818653	0.687483	0.524153	0.284023	84.6	0.663128	0.565298	0.439488	0.248588
84.8	0.735601	0.650321	0.564911	0.388341	84.8	0.818814	0.686964	0.524414	0.285014	84.8	0.663833	0.567643	0.440073	0.250733
85	0.736246	0.651376	0.567516	0.390526	85	0.819311	0.685821	0.523261	0.285091	85	0.663053	0.567813	0.440793	0.250403
85.2	0.736124	0.651694	0.568344	0.391904	85.2	0.820504	0.686754	0.523794	0.287634	85.2	0.663394	0.568514	0.441014	0.248824
85.4	0.736407	0.651417	0.567627	0.392687	85.4	0.820972	0.686992	0.524902	0.288362	85.4	0.664136	0.569186	0.442856	0.250066
85.6	0.734961	0.651531	0.568671	0.393351	85.6	0.82101	0.68692	0.52437	0.2885	85.6	0.663023	0.569153	0.442523	0.249403
85.8	0.734739	0.650939	0.568769	0.393129	85.8	0.819818	0.687168	0.524578	0.287308	85.8	0.661872	0.567972	0.442242	0.248452
86	0.732405	0.649895	0.566395	0.390985	86	0.817731	0.688001	0.525761	0.287751	86	0.664221	0.569151	0.443361	0.250141
86.2	0.732473	0.649793	0.565943	0.390553	86.2	0.81722	0.68648	0.52486	0.28652	86.2	0.663273	0.569313	0.443523	0.251203
86.4	0.731571	0.649671	0.565301	0.390631	86.4	0.816222	0.685412	0.523492	0.286302	86.4	0.661854	0.567344	0.441724	0.251174
86.6	0.733059	0.649799	0.565889	0.391609	86.6	0.815298	0.685008	0.522988	0.285538	86.6	0.661854	0.568124	0.442854	0.252444
86.8	0.735038	0.651188	0.566958	0.392888	86.8	0.815559	0.685279	0.523329	0.285269	86.8	0.662186	0.567696	0.443406	0.252146
87	0.737307	0.651937	0.567847	0.393687	87	0.818653	0.685653	0.524253	0.286513	87	0.660318	0.566818	0.442388	0.251718
87.2	0.737569	0.652199	0.569119	0.394479	87.2	0.817329	0.685419	0.525149	0.287179	87.2	0.660426	0.566016	0.443566	0.252586
87.4	0.739065	0.654645	0.571385	0.395815	87.4	0.818152	0.686112	0.527612	0.289282	87.4	0.662293	0.568193	0.444303	0.252383
87.6	0.737838	0.655128	0.569088	0.395258	87.6	0.819102	0.685892	0.529222	0.290422	87.6	0.662005	0.567185	0.444425	0.252715
87.8	0.73707	0.65494	0.56826	0.3959	87.8	0.819508	0.685258	0.529358	0.292738	87.8	0.662523	0.567983	0.445563	0.254533
88	0.735634	0.654274	0.568804	0.397174	88	0.819182	0.686192	0.529932	0.292632	88	0.661928	0.566948	0.444368	0.253558
88.2	0.735643	0.654663	0.568033	0.397083	88.2	0.820002	0.686992	0.528732	0.292442	88.2	0.660775	0.566765	0.443115	0.252795
88.4	0.73521	0.6534	0.56655	0.3953	88.4	0.819966	0.686546	0.528006	0.291576	88.4	0.658438	0.566548	0.443458	0.254688
88.6	0.735367	0.653087	0.568057	0.395427	88.6	0.821229	0.687699	0.528239	0.293039	88.6	0.660942	0.567432	0.444052	0.255092
88.8	0.735207	0.651647	0.569147	0.395027	88.8	0.822967	0.689417	0.529227	0.294367	88.8	0.661532	0.567582	0.443252	0.255312
89	0.737981	0.652991	0.570031	0.395261	89	0.821747	0.687567	0.528287	0.293607	89	0.662012	0.568292	0.444672	0.257702
89.2	0.737047	0.652647	0.570697	0.395697	89.2	0.823012	0.688382	0.530042	0.294692	89.2	0.662658	0.567738	0.444578	0.257458
89.4	0.736814	0.652934	0.572174	0.397104	89.4	0.82276	0.68917	0.53014	0.29538	89.4	0.663142	0.568182	0.444532	0.257562
89.6	0.737512	0.653762	0.573932	0.398582	89.6	0.823756	0.690276	0.531726	0.295596	89.6	0.659862	0.565792	0.442432	0.257192
89.8	0.737726	0.654876	0.574046	0.399016	89.8	0.822222	0.688572	0.530772	0.293742	89.8	0.659865	0.566075	0.443125	0.257715
90	0.735968	0.654938	0.574328	0.400488	90	0.824377	0.689797	0.531437	0.296097	90	0.659541	0.566051	0.442511	0.256781
90.2	0.736974	0.654374	0.574244	0.400474	90.2	0.823124	0.689264	0.531704	0.295964	90.2	0.658912	0.567372	0.443162	0.258792
90.4	0.737223	0.655493	0.575073	0.401203	90.4	0.824165	0.689395	0.532335	0.295905	90.4	0.65838	0.5664	0.44276	0.25787
90.6	0.737402	0.654572	0.574542	0.401592	90.6	0.822514	0.688954	0.531684	0.296434	90.6	0.659396	0.568316	0.445026	0.259546
90.8	0.738347	0.656047	0.575647	0.403207	90.8	0.823578	0.689318	0.531598	0.296028	90.8	0.65776	0.56745	0.44448	0.25901
91	0.738658	0.655218	0.575088	0.402508	91	0.82121	0.68822	0.53116	0.29558	91	0.658519	0.568469	0.446139	0.259499
91.2	0.739628	0.656898	0.575778	0.402798	91.2	0.822501	0.689621	0.531641	0.296481	91.2	0.659742	0.567662	0.446162	0.259232
91.4	0.73915	0.65678	0.57405	0.40316	91.4	0.822576	0.690506	0.532286	0.297176	91.4	0.659679	0.568139	0.446319	0.260819
91.6	0.739687	0.657687	0.574697	0.402437	91.6	0.822702	0.690472	0.532592	0.296992	91.6	0.66131	0.56963	0.4476	0.26179
91.8	0.738715	0.656365	0.574715	0.402775	91.8	0.822764	0.691084	0.533704	0.298674	91.8	0.662139	0.570069	0.448689	0.262099
92	0.739076	0.656716	0.575706	0.402986	92	0.823418	0.692238	0.534898	0.299048	92	0.660564	0.569394	0.447454	0.262714
92.2	0.737983	0.656703	0.576503	0.404083	92.2	0.823246	0.693086	0.536166	0.299366	92.2	0.660736	0.568996	0.448436	0.262866
92.4	0.73903	0.65748	0.57835	0.40414	92.4	0.823862	0.694032	0.536572	0.299542	92.4	0.663383	0.569863	0.449433	0.263253
92.6	0.739221	0.657681	0.579361	0.404981	92.6	0.822622	0.693472	0.536392	0.299442	92.6	0.662385	0.569345	0.449705	0.263265
92.8	0.738107	0.657677	0.578377	0.403477	92.8	0.821864	0.695014	0.537124	0.299654	92.8	0.663212	0.569332	0.447922	0.263262
93	0.737297	0.656897	0.577537	0.403587	93	0.8213	0.69357	0.53662	0.29975	93	0.664706	0.570696	0.449556	0.264566
93.2	0.737403	0.656293	0.577033	0.402253	93.2	0.820609	0.691719	0.534379	0.299029	93.2	0.664563	0.571123	0.449793	0.265663
93.4	0.737702	0.654492	0.577552	0.402612	93.4	0.819966	0.689626	0.534316	0.299056	93.4	0.662559	0.570849	0.449519	0.265019
93.6	0.737906	0.654736	0.577656	0.404306	93.6	0.819705	0.688975	0.534265	0.299315	93.6	0.663207	0.570227	0.449987	0.265407
93.8	0.739411	0.654651	0.578061	0.406711	93.8	0.819719	0.688309	0.533799	0.300299	93.8	0.663024	0.570394	0.451894	0.267244
94	0.739902	0.655092	0.579282	0.406092	94	0.819047	0.689347	0.533497	0.299847	94	0.662691	0.570221	0.451331	0.266701
94.2	0.740087	0.654657	0.578837	0.407387	94.2	0.818946	0.689706	0.535106	0.300766	94.2	0.663539	0.570109	0.450809	0.266529
94.4	0.74007	0.65474	0.57716	0.4074	94.4	0.819338	0.691688	0.534878	0.302268	94.4	0.663977	0.569117	0.451527	0.267237
94.6	0.738632	0.653392	0.575662	0.405892	94.6	0.821158	0.691618	0.535078	0.301988	94.6	0.662921	0.569421	0.449621	0.266251
94.8	0.738397	0.654787	0.576937	0.405357	94.8	0.821397	0.690977	0.535417	0.301577	94.8	0.661192	0.568172	0.448332	0.264922
95	0.739471	0.656041	0.577191	0.407711	95	0.822177	0.691027	0.535117	0.301797	95	0.661875	0.567865	0.449095	0.265055
95.2	0.739805	0.655675	0.577865	0.408155	95.2	0.822339	0.690849	0.535919	0.301669	95.2	0.659825	0.567435	0.448385	0.264325
95.4	0.740539	0.657399	0.579199	0.409679	95.4	0.821525	0.689295	0.535785	0.300195	95.4	0.659518	0.568078	0.446798	0.264008
95.6	0.74187	0.65797	0.58101	0.41041	95.6	0.820198	0.689688	0.535858	0.300488	95.6	0.659736	0.567876	0.447836	0.264266
95.8	0.740593	0.657163	0.580813	0.409953	95.8	0.820974	0.690154	0.535554	0.300274	95.8	0.661418	0.569878	0.449788	0.265308
96	0.741161	0.656291	0.581901	0.410221	96	0.821126	0.689776	0.536456	0.300266	96	0.659228	0.568808	0.448678	0.265028
96.2	0.742308	0.658738	0.582478	0.411718	96.2	0.821722	0.689942	0.534712	0.300972	96.2	0.660924	0.571334	0.450754	0.267004
96.4	0.740722	0.657232	0.582342	0.411132	96.4	0.822197	0.689657	0.535577	0.301837	96.4	0.66015	0.5714	0.45263	0.26771
96.6	0.739961	0.657771	0.582371	0.411751	96.6	0.82335	0.69067	0.53595	0.30347	96.6	0.659945	0.570935	0.452975	0.267945
96.8	0.740878	0.658078	0.581618	0.411918	96.8	0.822896	0.690896	0.537636	0.304776	96.8	0.658142	0.569952	0.451202	0.268072
97	0.739751	0.657531	0.579701	0.410311	97	0.822837	0.691937	0.537387	0.305797	97	0.65931	0.56996	0.45108	0.26845
97.2	0.739215	0.655705	0.580055	0.410965	97.2	0.822252	0.692512	0.537172	0.305782	97.2	0.657835	0.568495	0.450125	0.267645
97.4	0.741107	0.656657	0.581597	0.411727	97.4	0.822388	0.693308	0.537218	0.305508	97.4	0.658472	0.568482	0.448802	0.267252
97.6	0.742922	0.658182	0.582152	0.413652	97.6	0.822062	0.693292	0.537522	0.304522	97.6	0.65905	0.56968	0.44898	0.26846
97.8	0.742441	0.657901	0.584011	0.413941	97.8	0.821746	0.693186	0.535846	0.304416	97.8	0.658912	0.569852	0.448522	0.268182
98	0.743144	0.658834	0.585284	0.414344	98	0.821911	0.693521	0.537321	0.304191	98	0.661228	0.572278	0.450978	0.270838
98.2	0.742682	0.659682	0.584572	0.413342	98.2	0.822108	0.693128	0.539208	0.305508	98.2	0.660462	0.572002	0.450482	0.270882
98.4	0.742631	0.659721	0.583471	0.414321	98.4	0.821041	0.692561	0.538331	0.306571	98.4	0.65985	0.57267	0.45154	0.27209
98.6	0.741481	0.658841	0.582711	0.412881	98.6	0.821152	0.693432	0.539122	0.307972	98.6	0.659591	0.570171	0.451131	0.271051
98.8	0.741351	0.658741	0.580821	0.414421	98.8	0.82144	0.69356	0.54051	0.30871	98.8	0.661258	0.571008	0.452068	0.272398
99	0.741837	0.659197	0.581907	0.415537	99	0.819926	0.693046	0.539796	0.308866	99	0.659407	0.568387	0.450267	0.269607
99.2	0.742118	0.659458	0.583068	0.416918	99.2	0.820402	0.692802	0.540272	0.308142	99.2	0.660192	0.568612	0.450412	0.270192
99.4	0.740849	0.659869	0.583319	0.416239	99.4	0.821111	0.693491	0.542311	0.308291	99.4	0.661555	0.568255	0.450585	0.271185
99.6	0.740257	0.659157	0.581827	0.416027	99.6	0.821741	0.692461	0.542021	0.307881	99.6	0.661288	0.570088	0.450468	0.272538
99.8	0.741302	0.658902	0.582852	0.414812	99.8	0.822163	0.690843	0.541023	0.308603	99.8	0.659731	0.567651	0.450501	0.270161
100	0.739353	0.658183	0.581543	0.413513	100	0.824051	0.690761	0.540451	0.308431	100	0.66046	0.56922	0.45172	0.27229
100.2	0.738415	0.657715	0.579995	0.411225	100.2	0.823061	0.691291	0.540221	0.308241	100.2	0.660081	0.569471	0.452371	0.272351
100.4	0.739217	0.656947	0.581037	0.411197	100.4	0.821609	0.689589	0.538729	0.307099	100.4	0.659623	0.569323	0.452503	0.271293
100.6	0.740467	0.656887	0.582577	0.411357	100.6	0.822026	0.689936	0.540196	0.308106	100.6	0.657974	0.568484	0.450974	0.269304
100.8	0.740897	0.658207	0.583677	0.412727	100.8	0.822262	0.693272	0.541322	0.308032	100.8	0.659259	0.570789	0.452059	0.272169
101	0.743211	0.659531	0.585041	0.416491	101	0.821223	0.692793	0.541793	0.308963	101	0.659007	0.571527	0.452057	0.273017
101.2	0.743415	0.658995	0.587175	0.417875	101.2	0.822599	0.693689	0.542259	0.310679	101.2	0.658141	0.571091	0.451141	0.272901
101.4	0.743511	0.659531	0.586411	0.417931	101.4	0.824086	0.695286	0.543276	0.312396	101.4	0.658416	0.571306	0.451126	0.274266
101.6	0.741887	0.660357	0.587077	0.418627	101.6	0.822582	0.694422	0.541972	0.311862	101.6	0.661002	0.572422	0.452972	0.276852
101.8	0.741792	0.659992	0.586302	0.418382	101.8	0.823481	0.691851	0.542231	0.311621	101.8	0.66105	0.57191	0.45264	0.27612
102	0.740346	0.659356	0.585276	0.417336	102	0.823394	0.692564	0.543144	0.312264	102	0.65871	0.56994	0.45124	0.275
102.2	0.740985	0.661095	0.585755	0.419245	102.2	0.823577	0.691737	0.543147	0.311457	102.2	0.659983	0.570683	0.452043	0.275953
102.4	0.738885	0.659985	0.584985	0.420125	102.4	0.823798	0.692058	0.541818	0.312888	102.4	0.658792	0.570612	0.452032	0.275062
102.6	0.740961	0.659751	0.585681	0.419851	102.6	0.824346	0.693216	0.543506	0.314556	102.6	0.65816	0.57041	0.45168	0.27484
102.8	0.740235	0.659155	0.585095	0.420235	102.8	0.821905	0.693085	0.542835	0.313985	102.8	0.656933	0.569553	0.451733	0.274583
103	0.741129	0.659449	0.585639	0.420289	103	0.821888	0.694748	0.543448	0.313608	103	0.658443	0.569963	0.452333	0.275183
103.2	0.742216	0.658866	0.585466	0.419466	103.2	0.819618	0.693898	0.541498	0.312778	103.2	0.658899	0.570719	0.453289	0.276449
103.4	0.743762	0.659672	0.587732	0.420612	103.4	0.819095	0.693025	0.543185	0.311925	103.4	0.659363	0.570353	0.454493	0.277173
103.6	0.74421	0.65884	0.58812	0.42288	103.6	0.819919	0.692809	0.541969	0.310769	103.6	0.659366	0.570396	0.454796	0.277786
103.8	0.745522	0.658932	0.589362	0.423462	103.8	0.821784	0.694644	0.542474	0.312564	103.8	0.660203	0.571343	0.454553	0.280113
104	0.743044	0.658214	0.588524	0.421764	104	0.82206	0.69211	0.54118	0.31383	104	0.659785	0.570535	0.456095	0.280275
104.2	0.741287	0.658657	0.588467	0.422017	104.2	0.822807	0.691377	0.542267	0.315417	104.2	0.659783	0.570513	0.455643	0.279853
104.4	0.741363	0.658473	0.587243	0.420723	104.4	0.824289	0.692199	0.542879	0.316579	104.4	0.659298	0.569778	0.454728	0.279668
104.6	0.740529	0.658789	0.586329	0.420409	104.6	0.82265	0.69103	0.54243	0.31738	104.6	0.658935	0.570355	0.454505	0.279705
104.8	0.739257	0.659027	0.586767	0.420507	104.8	0.821593	0.689943	0.542313	0.317663	104.8	0.658957	0.570487	0.455927	0.279167
105	0.740541	0.660021	0.586761	0.422681	105	0.821881	0.689971	0.543141	0.316891	105	0.659562	0.572672	0.455302	0.278992
105.2	0.741086	0.659996	0.586416	0.422456	105.2	0.822412	0.692032	0.543042	0.317792	105.2	0.658714	0.571134	0.455314	0.279274
105.4	0.741085	0.660275	0.587245	0.423505	105.4	0.821414	0.692964	0.542364	0.318344	105.4	0.659916	0.572706	0.457156	0.281006
105.6	0.74039	0.66106	0.58762	0.42358	105.6	0.824024	0.694704	0.544254	0.320104	105.6	0.659359	0.571799	0.457979	0.282229
105.8	0.743389	0.662769	0.588759	0.425249	105.8	0.82386	0.69454	0.54418	0.31863	105.8	0.660351	0.571901	0.457571	0.282241
106	0.743934	0.662744	0.590514	0.426194	106	0.823569	0.694979	0.543639	0.318509	106	0.659528	0.570168	0.457168	0.282168
106.2	0.74494	0.66169	0.59138	0.42702	106.2	0.823811	0.695761	0.545531	0.320421	106.2	0.659661	0.570411	0.457491	0.281611
106.4	0.745747	0.663037	0.592227	0.427107	106.4	0.824149	0.693899	0.545059	0.318909	106.4	0.658604	0.569774	0.456394	0.281654
106.6	0.746064	0.663514	0.593564	0.427514	106.6	0.821698	0.693348	0.543398	0.317808	106.6	0.65825	0.56937	0.45559	0.28023
106.8	0.745047	0.662887	0.592767	0.427337	106.8	0.822646	0.693576	0.543576	0.318676	106.8	0.657473	0.569353	0.454553	0.280733
107	0.744249	0.662469	0.592379	0.426619	107	0.824271	0.694301	0.544631	0.320831	107	0.658275	0.570825	0.455635	0.281845
107.2	0.744535	0.662655	0.592665	0.427035	107.2	0.82337	0.69312	0.54323	0.31819	107.2	0.657556	0.570976	0.454166	0.281876
107.4	0.742828	0.660888	0.590788	0.427158	107.4	0.822423	0.694203	0.543613	0.318763	107.4	0.656901	0.571091	0.454041	0.280661
107.6	0.743614	0.660474	0.589884	0.427724	107.6	0.823663	0.694703	0.544593	0.320353	107.6	0.657492	0.572642	0.454942	0.281732
107.8	0.742415	0.660045	0.589855	0.426565	107.8	0.822945	0.694255	0.545755	0.319975	107.8	0.655819	0.573249	0.454999	0.281539
108	0.744189	0.662109	0.590569	0.428349	108	0.820669	0.693619	0.545719	0.318429	108	0.655908	0.573448	0.455288	0.282218
108.2	0.743307	0.662237	0.590417	0.428057	108.2	0.821912	0.693522	0.546112	0.319722	108.2	0.656386	0.573956	0.457306	0.282826
108.4	0.744434	0.663464	0.592134	0.429424	108.4	0.822038	0.693398	0.546028	0.320018	108.4	0.656587	0.573447	0.456807	0.283497
108.6	0.742989	0.661649	0.590699	0.427359	108.6	0.820826	0.692376	0.545916	0.319086	108.6	0.656872	0.572672	0.456512	0.284442
108.8	0.743899	0.661519	0.590309	0.428519	108.8	0.820606	0.693356	0.544806	0.319176	108.8	0.658282	0.574492	0.457732	0.285972
109	0.743756	0.661696	0.590776	0.428896	109	0.822488	0.694548	0.545608	0.320008	109	0.658755	0.573795	0.457245	0.285505
109.2	0.743351	0.662801	0.590351	0.428781	109.2	0.822404	0.694464	0.546364	0.321284	109.2	0.659592	0.573092	0.455622	0.286152
109.4	0.744943	0.663753	0.590493	0.428793	109.4	0.823955	0.695855	0.547075	0.322225	109.4	0.659643	0.574573	0.455963	0.286003
109.6	0.745686	0.665686	0.592666	0.430636	109.6	0.825923	0.696333	0.547443	0.323133	109.6	0.659392	0.573512	0.455982	0.285212
109.8	0.745546	0.665226	0.592516	0.430696	109.8	0.826873	0.696403	0.548273	0.324203	109.8	0.65887	0.57065	0.45619	0.28428
110	0.743894	0.662444	0.591284	0.428694	110	0.82776	0.69633	0.54866	0.3257	110	0.657399	0.571039	0.456379	0.284949
110.2	0.744124	0.661894	0.591494	0.429744	110.2	0.82752	0.69628	0.54802	0.32442	110.2	0.656663	0.572303	0.457523	0.285073
110.4	0.742671	0.661731	0.592501	0.430141	110.4	0.827017	0.694657	0.547457	0.324237	110.4	0.657758	0.570478	0.458108	0.285328
110.6	0.741675	0.660745	0.591375	0.430305	110.6	0.827121	0.694561	0.547351	0.324371	110.6	0.656765	0.571565	0.458035	0.284615
110.8	0.740995	0.661025	0.592145	0.430575	110.8	0.827592	0.695132	0.548472	0.325842	110.8	0.655772	0.572312	0.458472	0.284902
111	0.742316	0.662906	0.593156	0.431696	111	0.826667	0.694137	0.547987	0.325877	111	0.658079	0.572609	0.458199	0.285199
111.2	0.742886	0.663176	0.593916	0.431466	111.2	0.825464	0.693254	0.548184	0.325714	111.2	0.657686	0.572266	0.458746	0.285866
111.4	0.744294	0.664004	0.593754	0.432514	111.4	0.824635	0.693515	0.549055	0.325125	111.4	0.656394	0.573374	0.458134	0.286324
111.6	0.746527	0.665097	0.596417	0.434377	111.6	0.823621	0.692951	0.549951	0.324901	111.6	0.658044	0.573594	0.459424	0.287874
111.8	0.746524	0.665724	0.595774	0.433924	111.8	0.821708	0.693078	0.548748	0.324008	111.8	0.658071	0.572651	0.458421	0.288261
112	0.74641	0.66472	0.5961	0.43431	112	0.821819	0.693309	0.548409	0.323049	112	0.65519	0.57195	0.45836	0.28833
112.2	0.747167	0.664937	0.596617	0.434677	112.2	0.822563	0.693953	0.549063	0.324413	112.2	0.656143	0.572013	0.458153	0.287803
112.4	0.746795	0.663705	0.597685	0.434865	112.4	0.822213	0.693813	0.548003	0.325703	112.4	0.656599	0.570909	0.459379	0.287559
112.6	0.74675	0.66424	0.59728	0.43463	112.6	0.823048	0.694948	0.548288	0.327128	112.6	0.6563	0.57113	0.45945	0.28859
112.8	0.747644	0.665154	0.599454	0.435134	112.8	0.824524	0.694344	0.548824	0.327944	112.8	0.657018	0.571968	0.459708	0.288608
113	0.746425	0.664965	0.599855	0.434935	113	0.824867	0.693887	0.549437	0.328737	113	0.657663	0.573013	0.460623	0.289303
113.2	0.745917	0.664557	0.599237	0.435867	113.2	0.825004	0.693884	0.548924	0.327554	113.2	0.657266	0.571836	0.460306	0.288446
113.4	0.745434	0.664554	0.598734	0.436064	113.4	0.827005	0.695475	0.551375	0.328945	113.4	0.656567	0.573107	0.459327	0.288957
113.6	0.744649	0.663189	0.597309	0.435079	113.6	0.82605	0.69504	0.5516	0.32807	113.6	0.656305	0.572145	0.459415	0.288505
113.8	0.743715	0.661905	0.596075	0.435905	113.8	0.825246	0.694136	0.551606	0.327606	113.8	0.654779	0.570929	0.459169	0.288449
114	0.74367	0.66126	0.59512	0.43701	114	0.823483	0.693773	0.550603	0.326113	114	0.655733	0.570453	0.458573	0.287853
114.2	0.743571	0.661251	0.595921	0.437541	114.2	0.823327	0.693867	0.551017	0.327697	114.2	0.65484	0.57149	0.45782	0.29049
114.4	0.743578	0.660908	0.595878	0.436058	114.4	0.822139	0.692689	0.550639	0.326279	114.4	0.654648	0.570378	0.457608	0.291148
114.6	0.742458	0.660378	0.595718	0.435838	114.6	0.824318	0.693098	0.550968	0.328088	114.6	0.653852	0.570212	0.457052	0.291762
114.8	0.743225	0.660925	0.595565	0.435225	114.8	0.824608	0.694398	0.551748	0.331138	114.8	0.654763	0.570383	0.456633	0.292203
115	0.744033	0.662083	0.596513	0.435913	115	0.824739	0.694469	0.551679	0.331359	115	0.653986	0.570196	0.457366	0.292656
115.2	0.744919	0.662879	0.596299	0.436279	115.2	0.824226	0.693456	0.551536	0.330486	115.2	0.654234	0.570754	0.458964	0.291904
115.4	0.744774	0.662424	0.596044	0.438164	115.4	0.823964	0.693544	0.550874	0.331364	115.4	0.654492	0.571332	0.459742	0.292052
115.6	0.746363	0.663733	0.597743	0.439503	115.6	0.822147	0.694727	0.550447	0.331537	115.6	0.654191	0.571451	0.460161	0.290641
115.8	0.745957	0.663697	0.598497	0.440207	115.8	0.822159	0.693889	0.549209	0.329549	115.8	0.653979	0.571149	0.459179	0.289999
116	0.748588	0.665908	0.598718	0.440458	116	0.822917	0.695887	0.552017	0.332047	116	0.653677	0.569667	0.458947	0.289407
116.2	0.748042	0.665582	0.598672	0.440132	116.2	0.823762	0.695842	0.551502	0.333162	116.2	0.654694	0.569304	0.457754	0.289534
116.4	0.750013	0.666973	0.598323	0.439543	116.4	0.824438	0.696188	0.551848	0.333068	116.4	0.652864	0.568824	0.457154	0.289254
116.6	0.749694	0.667024	0.598174	0.439874	116.6	0.824408	0.694568	0.551358	0.331138	116.6	0.654614	0.570244	0.457004	0.291204
116.8	0.749255	0.667315	0.598625	0.440625	116.8	0.823606	0.694376	0.553186	0.331326	116.8	0.65386	0.56983	0.45934	0.29177
117	0.746748	0.663958	0.598408	0.439468	117	0.823914	0.693574	0.552114	0.331354	117	0.653769	0.570989	0.459389	0.293369
117.2	0.747481	0.665551	0.599021	0.440151	117.2	0.825404	0.696164	0.554384	0.332634	117.2	0.652146	0.569016	0.459996	0.292756
117.4	0.745746	0.663676	0.598486	0.439406	117.4	0.826161	0.696101	0.554851	0.333061	117.4	0.655395	0.569925	0.461105	0.294475
117.6	0.745802	0.664142	0.598222	0.440232	117.6	0.825065	0.695285	0.555785	0.333785	117.6	0.654211	0.568441	0.461661	0.293821
117.8	0.746849	0.663599	0.598019	0.440109	117.8	0.826123	0.696703	0.556153	0.334473	117.8	0.654836	0.568886	0.459976	0.294206
118	0.747579	0.665229	0.598749	0.440949	118	0.826758	0.697058	0.555808	0.334788	118	0.653166	0.567126	0.458026	0.293886
118.2	0.746814	0.663694	0.598984	0.441294	118.2	0.825958	0.696088	0.555488	0.333228	118.2	0.653628	0.568728	0.459318	0.294958
118.4	0.745948	0.665198	0.599638	0.442608	118.4	0.824259	0.694969	0.555449	0.332689	118.4	0.652393	0.568593	0.458303	0.294613
118.6	0.746461	0.665511	0.599361	0.442251	118.6	0.825607	0.697837	0.555547	0.333077	118.6	0.65289	0.56895	0.45792	0.29496
118.8	0.745788	0.664888	0.599438	0.442638	118.8	0.825252	0.696382	0.554212	0.333542	118.8	0.653316	0.570146	0.459156	0.295456
119	0.745925	0.665445	0.599495	0.443825	119	0.824199	0.696389	0.554279	0.332999	119	0.655436	0.572166	0.461126	0.296386
119.2	0.745088	0.664998	0.599678	0.442298	119.2	0.823831	0.696431	0.553941	0.334221	119.2	0.655408	0.571788	0.460718	0.295688
119.4	0.745771	0.664521	0.599911	0.442541	119.4	0.824055	0.697275	0.553655	0.335345	119.4	0.655648	0.572008	0.461678	0.295118
119.6	0.744994	0.662774	0.600864	0.442774	119.6	0.824345	0.696375	0.553465	0.335725	119.6	0.654435	0.571505	0.462615	0.296365
119.8	0.745266	0.663586	0.600916	0.442956	119.8	0.824443	0.696583	0.554083	0.335233	119.8	0.653718	0.570238	0.461558	0.295878
120	0.7663	0.68426	0.62668	0.46377	120	0.849054	0.716454	0.571764	0.363874	120	0.655254	0.588854	0.457874	0.312144
120.2	0.759755	0.678305	0.622745	0.457785	120.2	0.847474	0.707644	0.562264	0.355334	120.2	0.653615	0.578185	0.460715	0.305135
120.4	0.762934	0.683114	0.620474	0.459434	120.4	0.848537	0.700047	0.559237	0.350687	120.4	0.651177	0.577687	0.459227	0.306467
120.6	0.764583	0.677423	0.615013	0.452983	120.6	0.840711	0.701511	0.555701	0.352391	120.6	0.650675	0.585275	0.463415	0.307555
120.8	0.757786	0.669886	0.612856	0.450776	120.8	0.837545	0.697525	0.552175	0.349985	120.8	0.648376	0.579206	0.463566	0.305776
121	0.757115	0.669535	0.609225	0.448525	121	0.835195	0.694855	0.549135	0.346615	121	0.648203	0.577683	0.464513	0.303623
121.2	0.756802	0.667912	0.607592	0.446692	121.2	0.833573	0.693793	0.548063	0.346783	121.2	0.647631	0.577871	0.462991	0.303581
121.4	0.753812	0.664622	0.606542	0.444312	121.4	0.830346	0.693086	0.546546	0.345566	121.4	0.648056	0.577846	0.462516	0.301596
121.6	0.751139	0.663129	0.606889	0.443729	121.6	0.83029	0.69176	0.54612	0.34528	121.6	0.647711	0.575941	0.461031	0.300471
121.8	0.75128	0.66501	0.60657	0.44406	121.8	0.83032	0.6919	0.54666	0.34525	121.8	0.649363	0.575483	0.459333	0.300393
122	0.749554	0.663074	0.607264	0.442624	122	0.829472	0.690552	0.546872	0.345672	122	0.648863	0.574263	0.457973	0.300233
122.2	0.748745	0.662665	0.606395	0.441145	122.2	0.828891	0.690631	0.547191	0.345471	122.2	0.649361	0.574491	0.458501	0.301471
122.4	0.749785	0.663305	0.606545	0.441565	122.4	0.8285	0.69114	0.54688	0.34593	122.4	0.6492	0.57354	0.45873	0.30259
122.6	0.750459	0.664419	0.607059	0.441839	122.6	0.827835	0.691735	0.547725	0.346405	122.6	0.650714	0.573634	0.458334	0.303904
122.8	0.749192	0.662522	0.606912	0.439862	122.8	0.826999	0.692039	0.548369	0.345239	122.8	0.649711	0.573841	0.459591	0.304301
123	0.749532	0.662552	0.606982	0.439642	123	0.828581	0.692591	0.547981	0.346451	123	0.651071	0.575241	0.459751	0.305671
123.2	0.748541	0.662291	0.606801	0.439131	123.2	0.828142	0.691952	0.547622	0.346152	123.2	0.650578	0.574628	0.457938	0.304418
123.4	0.748128	0.661528	0.607228	0.438278	123.4	0.828541	0.692211	0.548941	0.347361	123.4	0.650093	0.574303	0.457353	0.303783
123.6	0.748136	0.661566	0.605606	0.437426	123.6	0.829361	0.690811	0.548011	0.345691	123.6	0.648707	0.572297	0.456277	0.302857
123.8	0.746754	0.661394	0.605454	0.438014	123.8	0.829323	0.689793	0.546773	0.346763	123.8	0.648551	0.572601	0.454921	0.302821
124	0.746105	0.660245	0.604235	0.436895	124	0.828853	0.689103	0.546923	0.345343	124	0.648663	0.571473	0.454543	0.303153
124.2	0.746198	0.661078	0.606138	0.438158	124.2	0.828193	0.688843	0.545973	0.343463	124.2	0.64997	0.57206	0.45496	0.3033
124.4	0.745283	0.660853	0.604663	0.438243	124.4	0.830303	0.689693	0.546423	0.343713	124.4	0.650246	0.572876	0.455446	0.304396
124.6	0.742065	0.658895	0.604585	0.436835	124.6	0.831015	0.691015	0.546625	0.343975	124.6	0.651752	0.573992	0.455832	0.304382
124.8	0.743056	0.660906	0.604956	0.436616	124.8	0.830894	0.690554	0.545914	0.344114	124.8	0.652033	0.573783	0.455693	0.303293
125	0.74263	0.66193	0.60643	0.43779	125	0.830862	0.691302	0.546002	0.343972	125	0.650804	0.572814	0.454624	0.302624
125.2	0.743528	0.662578	0.606258	0.438418	125.2	0.83125	0.69115	0.54612	0.34417	125.2	0.64978	0.57165	0.45562	0.3026
125.4	0.743556	0.663356	0.607616	0.439096	125.4	0.830907	0.689507	0.543987	0.342787	125.4	0.649956	0.572146	0.454746	0.302426
125.6	0.744831	0.664151	0.607431	0.439011	125.6	0.83062	0.68926	0.54356	0.34257	125.6	0.649491	0.572761	0.455741	0.302531
125.8	0.744712	0.663292	0.608142	0.438362	125.8	0.83189	0.69043	0.5456	0.34209	125.8	0.64941	0.57097	0.45633	0.30267
126	0.746175	0.663775	0.608175	0.439555	126	0.831605	0.689475	0.543595	0.341505	126	0.650134	0.573894	0.457124	0.303324
126.2	0.743824	0.661854	0.606444	0.437954	126.2	0.831076	0.688866	0.542986	0.341256	126.2	0.650801	0.574871	0.457341	0.302851
126.4	0.743568	0.662128	0.606218	0.436898	126.4	0.830359	0.689719	0.543819	0.341209	126.4	0.652654	0.575144	0.456694	0.303054
126.6	0.743804	0.662444	0.606284	0.439224	126.6	0.8303	0.68939	0.54397	0.34144	126.6	0.651398	0.573888	0.455088	0.301958
126.8	0.744221	0.662651	0.606001	0.440001	126.8	0.829498	0.688418	0.540758	0.340998	126.8	0.652936	0.576416	0.455136	0.302766
127	0.742776	0.662546	0.605216	0.438866	127	0.829407	0.689247	0.541697	0.341257	127	0.652992	0.575942	0.455972	0.302922
127.2	0.743533	0.662623	0.605723	0.438623	127.2	0.830029	0.689649	0.541509	0.341269	127.2	0.652074	0.575754	0.456074	0.302814
127.4	0.743137	0.661977	0.605107	0.438767	127.4	0.829344	0.688764	0.541254	0.342544	127.4	0.652104	0.575064	0.458054	0.302434
127.6	0.743383	0.662223	0.605903	0.438073	127.6	0.828117	0.688307	0.541087	0.342037	127.6	0.652707	0.576237	0.458927	0.303847
127.8	0.742507	0.661297	0.604687	0.438127	127.8	0.827966	0.688026	0.542516	0.341976	127.8	0.650778	0.576558	0.458448	0.305058
128	0.742238	0.660588	0.603778	0.437248	128	0.827702	0.688422	0.541542	0.342542	128	0.649674	0.575124	0.457814	0.302514
128.2	0.742469	0.661049	0.601649	0.437669	128.2	0.828239	0.689199	0.542679	0.343199	128.2	0.6502	0.57578	0.45782	0.30381
128.4	0.742447	0.661477	0.602217	0.437797	128.4	0.827716	0.688716	0.542306	0.341716	128.4	0.647461	0.574501	0.455421	0.302511
128.6	0.742172	0.661862	0.601672	0.437392	128.6	0.827522	0.688612	0.541162	0.341262	128.6	0.648606	0.575116	0.456766	0.302846
128.8	0.742168	0.660988	0.601538	0.437828	128.8	0.82725	0.68736	0.54207	0.34121	128.8	0.647829	0.573219	0.456089	0.299549
129	0.741564	0.661714	0.601804	0.438884	129	0.827583	0.685913	0.542793	0.341723	129	0.648994	0.574104	0.456904	0.302214
129.2	0.739778	0.661878	0.602178	0.438338	129.2	0.827728	0.685748	0.542378	0.342458	129.2	0.648401	0.572781	0.456761	0.300831
129.4	0.740021	0.660881	0.600441	0.437941	129.4	0.828412	0.685782	0.542092	0.341652	129.4	0.649839	0.574819	0.457929	0.301569
129.6	0.739119	0.658969	0.599719	0.436749	129.6	0.828686	0.685376	0.542366	0.340976	129.6	0.649336	0.572926	0.455766	0.300566
129.8	0.739276	0.659196	0.599326	0.435396	129.8	0.828599	0.686259	0.540329	0.340419	129.8	0.649658	0.573348	0.456128	0.300998
130	0.73919	0.65835	0.59849	0.43417	130	0.827522	0.686152	0.540582	0.338652	130	0.648517	0.572237	0.454937	0.298787
130.2	0.739672	0.657962	0.599842	0.434642	130.2	0.825165	0.684855	0.539435	0.337615	130.2	0.647888	0.572158	0.454528	0.298598
130.4	0.737977	0.657587	0.599477	0.433107	130.4	0.824735	0.685005	0.540645	0.337875	130.4	0.647179	0.570989	0.453959	0.298889
130.6	0.739014	0.659104	0.599694	0.433894	130.6	0.824784	0.685254	0.540864	0.340104	130.6	0.645953	0.573123	0.455973	0.297983
130.8	0.738604	0.658814	0.598904	0.433734	130.8	0.824998	0.685248	0.540928	0.340108	130.8	0.645225	0.572985	0.455855	0.298835
131	0.738814	0.659214	0.599294	0.434914	131	0.82641	0.68629	0.54168	0.34068	131	0.645243	0.573293	0.456703	0.299793
131.2	0.739402	0.658502	0.597892	0.434852	131.2	0.826842	0.685422	0.540862	0.340792	131.2	0.646338	0.573178	0.456408	0.299778
131.4	0.73966	0.65798	0.59825	0.43636	131.4	0.826678	0.684558	0.539448	0.340928	131.4	0.647255	0.574325	0.458635	0.299725
131.6	0.737968	0.656558	0.597048	0.435228	131.6	0.826334	0.684644	0.540224	0.340064	131.6	0.647146	0.573746	0.458686	0.301686
131.8	0.738648	0.656138	0.598278	0.435118	131.8	0.825628	0.684378	0.540688	0.339688	131.8	0.647325	0.573435	0.458215	0.299845
132	0.737898	0.655658	0.598688	0.434258	132	0.824423	0.683343	0.539973	0.340293	132	0.647706	0.573766	0.457776	0.299086
132.2	0.736801	0.655511	0.598711	0.434301	132.2	0.824965	0.683765	0.542685	0.340335	132.2	0.646757	0.574677	0.458457	0.299927
132.4	0.737658	0.656158	0.597688	0.433448	132.4	0.824743	0.683263	0.542903	0.339953	132.4	0.644993	0.573633	0.457033	0.299443
132.6	0.738116	0.656826	0.597536	0.433756	132.6	0.823311	0.682781	0.540721	0.339301	132.6	0.644786	0.573156	0.456886	0.298446
132.8	0.736513	0.655983	0.595453	0.433593	132.8	0.822656	0.682366	0.541246	0.340356	132.8	0.645526	0.573816	0.456986	0.299216
133	0.736581	0.656781	0.594541	0.434381	133	0.821934	0.681944	0.540664	0.339204	133	0.643937	0.573157	0.456657	0.298797
133.2	0.738179	0.657729	0.594879	0.434619	133.2	0.821545	0.682995	0.539175	0.339415	133.2	0.642795	0.571785	0.455935	0.297675
133.4	0.737692	0.656722	0.593682	0.434492	133.4	0.821984	0.683344	0.539504	0.340514	133.4	0.644235	0.572075	0.456325	0.298375
133.6	0.737678	0.655958	0.594368	0.435858	133.6	0.822745	0.683585	0.539945	0.340265	133.6	0.644064	0.569964	0.454524	0.297324
133.8	0.737942	0.656702	0.594172	0.436432	133.8	0.823173	0.684263	0.540603	0.339783	133.8	0.644312	0.570762	0.456272	0.298922
134	0.739481	0.656331	0.594741	0.435491	134	0.824176	0.684756	0.540906	0.340096	134	0.645371	0.571371	0.456581	0.300421
134.2	0.737427	0.654207	0.593277	0.434427	134.2	0.824441	0.684591	0.541521	0.339821	134.2	0.647754	0.573324	0.457214	0.301814
134.4	0.73715	0.65576	0.59586	0.43456	134.4	0.823885	0.685755	0.542085	0.340155	134.4	0.646286	0.571366	0.456086	0.299396
134.6	0.73632	0.65557	0.59497	0.4329	134.6	0.823384	0.686024	0.543394	0.341144	134.6	0.646244	0.572984	0.456674	0.300364
134.8	0.737735	0.656115	0.596805	0.433385	134.8	0.824101	0.685611	0.542271	0.340851	134.8	0.645842	0.572712	0.455882	0.300422
135	0.734749	0.654709	0.595359	0.432199	135	0.822798	0.686058	0.542248	0.341618	135	0.646338	0.572368	0.456478	0.299948
135.2	0.736027	0.657217	0.596377	0.433207	135.2	0.820974	0.683894	0.540144	0.340544	135.2	0.644005	0.570485	0.455825	0.298185
135.4	0.735806	0.655986	0.594506	0.432676	135.4	0.819848	0.682708	0.538808	0.338168	135.4	0.644868	0.571868	0.456468	0.300508
135.6	0.738254	0.655664	0.594384	0.433964	135.6	0.819276	0.680846	0.538556	0.336886	135.6	0.644836	0.571946	0.456536	0.299956
135.8	0.737195	0.655585	0.594855	0.433235	135.8	0.818377	0.681307	0.538717	0.338307	135.8	0.645369	0.571159	0.457339	0.298979
136	0.737743	0.655783	0.594263	0.432753	136	0.819717	0.680967	0.539997	0.338037	136	0.644799	0.571159	0.457189	0.299009
136.2	0.735823	0.653473	0.593123	0.431103	136.2	0.820984	0.682794	0.542744	0.340174	136.2	0.645595	0.572025	0.456005	0.298795
136.4	0.73612	0.65368	0.59357	0.43027	136.4	0.822527	0.683277	0.542707	0.341217	136.4	0.644353	0.572603	0.456013	0.298923
136.6	0.734339	0.653979	0.593079	0.428989	136.6	0.823352	0.684822	0.543812	0.342262	136.6	0.644827	0.574057	0.457027	0.300237
136.8	0.733815	0.652905	0.591035	0.429105	136.8	0.824773	0.684573	0.543503	0.341753	136.8	0.644188	0.573768	0.456358	0.300388
137	0.734673	0.652603	0.592133	0.429483	137	0.823422	0.682602	0.542412	0.341822	137	0.643834	0.572034	0.455264	0.299004
137.2	0.735094	0.653174	0.591704	0.429694	137.2	0.822802	0.682102	0.542162	0.341642	137.2	0.644174	0.571654	0.457174	0.300264
137.4	0.734072	0.653432	0.591132	0.430712	137.4	0.82266	0.6819	0.54321	0.34207	137.4	0.644368	0.570068	0.457558	0.299598
137.6	0.733859	0.651999	0.591179	0.431039	137.6	0.82165	0.68054	0.54156	0.34014	137.6	0.644246	0.568036	0.456236	0.298256
137.8	0.733827	0.653967	0.591897	0.431277	137.8	0.820183	0.680713	0.542673	0.339783	137.8	0.643552	0.568302	0.454912	0.297962
138	0.732996	0.654486	0.591156	0.431756	138	0.819521	0.682551	0.543211	0.340151	138	0.643566	0.570086	0.455496	0.299406
138.2	0.734603	0.655293	0.592573	0.433023	138.2	0.819787	0.683167	0.542337	0.340127	138.2	0.643464	0.570524	0.454554	0.300114
138.4	0.735416	0.655546	0.592546	0.433186	138.4	0.819193	0.683793	0.542403	0.341403	138.4	0.642336	0.571626	0.453516	0.301286
138.6	0.735801	0.655851	0.592291	0.433081	138.6	0.819507	0.682807	0.542017	0.342347	138.6	0.642042	0.571352	0.453102	0.301332
138.8	0.735244	0.653714	0.592394	0.432014	138.8	0.818756	0.682546	0.541476	0.341426	138.8	0.642769	0.571579	0.454719	0.302389
139	0.735723	0.654013	0.592613	0.432553	139	0.819752	0.682782	0.541592	0.341062	139	0.641936	0.570856	0.452976	0.302746
139.2	0.734368	0.654118	0.591598	0.432458	139.2	0.820327	0.682577	0.541777	0.340237	139.2	0.642279	0.571619	0.454509	0.302669
139.4	0.73329	0.65356	0.59135	0.43253	139.4	0.820306	0.681316	0.541366	0.338656	139.4	0.643088	0.572018	0.455228	0.302418
139.6	0.731229	0.652059	0.590529	0.431779	139.6	0.819181	0.682941	0.542881	0.339621	139.6	0.643958	0.573828	0.456608	0.302878
139.8	0.731167	0.653487	0.590237	0.432667	139.8	0.820103	0.682253	0.542643	0.340773	139.8	0.64215	0.57358	0.45449	0.30177
140	0.730341	0.652001	0.590171	0.431651	140	0.820122	0.681942	0.541132	0.340592	140	0.643044	0.574154	0.455814	0.301784
140.2	0.731245	0.652695	0.591695	0.431845	140.2	0.820188	0.681798	0.541078	0.342098	140.2	0.64252	0.57271	0.45487	0.29945
140.4	0.73027	0.65141	0.59079	0.43037	140.4	0.819468	0.681788	0.540418	0.343378	140.4	0.642304	0.570874	0.453544	0.297964
140.6	0.732408	0.654278	0.591388	0.431468	140.6	0.821755	0.682425	0.539695	0.344225	140.6	0.642018	0.569658	0.453548	0.298318
140.8	0.732899	0.654099	0.591929	0.431249	140.8	0.820484	0.681954	0.539954	0.344374	140.8	0.645184	0.570594	0.454964	0.299614
141	0.732155	0.653835	0.591095	0.432145	141	0.819446	0.681816	0.540396	0.344196	141	0.645054	0.569474	0.454544	0.298894
141.2	0.730894	0.652344	0.589644	0.431484	141.2	0.819303	0.681343	0.540473	0.342743	141.2	0.644563	0.570383	0.453503	0.299743
141.4	0.732567	0.653907	0.590227	0.432357	141.4	0.819666	0.681686	0.541196	0.342846	141.4	0.64404	0.57063	0.45396	0.29994
141.6	0.731764	0.653444	0.590834	0.430994	141.6	0.818509	0.681219	0.541659	0.342499	141.6	0.644326	0.572416	0.454716	0.301456
141.8	0.731246	0.653366	0.589756	0.430376	141.8	0.819378	0.681488	0.541458	0.342548	141.8	0.643293	0.570843	0.454873	0.300363
142	0.733443	0.654303	0.591133	0.429593	142	0.819694	0.680404	0.541924	0.343144	142	0.642512	0.571892	0.455272	0.299342
142.2	0.733505	0.654135	0.591395	0.430135	142.2	0.818671	0.678911	0.542051	0.343341	142.2	0.643798	0.572188	0.456418	0.301018
142.4	0.732449	0.653079	0.592479	0.430349	142.4	0.818184	0.678714	0.542394	0.342894	142.4	0.645092	0.572142	0.456992	0.300162
142.6	0.732138	0.652418	0.591538	0.430848	142.6	0.818248	0.677818	0.541808	0.344278	142.6	0.645251	0.570931	0.456141	0.299811
142.8	0.732143	0.651903	0.590743	0.430143	142.8	0.816852	0.677662	0.541282	0.343222	142.8	0.64437	0.57259	0.45461	0.30011
143	0.729295	0.651855	0.588995	0.430215	143	0.817413	0.678103	0.541313	0.344263	143	0.646429	0.572679	0.454929	0.301599
143.2	0.729294	0.653044	0.588954	0.428344	143.2	0.817609	0.678699	0.541609	0.344309	143.2	0.644775	0.572035	0.454545	0.300825
143.4	0.729492	0.653042	0.588092	0.428582	143.4	0.816553	0.678053	0.541173	0.343403	143.4	0.646085	0.573035	0.455415	0.304175
143.6	0.728022	0.652332	0.587152	0.427142	143.6	0.815421	0.678581	0.541051	0.341611	143.6	0.645783	0.572553	0.455563	0.302913
143.8	0.727094	0.651774	0.587284	0.427994	143.8	0.816664	0.677444	0.540844	0.342394	143.8	0.645494	0.570964	0.458034	0.302844
144	0.727914	0.651384	0.588014	0.428184	144	0.817323	0.677193	0.540793	0.341043	144	0.644534	0.570824	0.457934	0.302054
144.2	0.727832	0.649702	0.586652	0.427932	144.2	0.816948	0.677938	0.540788	0.340478	144.2	0.643135	0.569775	0.456505	0.300625
144.4	0.728125	0.650505	0.586975	0.427405	144.4	0.818138	0.679208	0.541848	0.340998	144.4	0.640529	0.568409	0.454229	0.297989
144.6	0.729858	0.652048	0.588538	0.429068	144.6	0.819412	0.679352	0.540142	0.341532	144.6	0.641302	0.569102	0.454312	0.298082
144.8	0.729282	0.652552	0.588992	0.427062	144.8	0.818725	0.680235	0.539875	0.340935	144.8	0.640921	0.569341	0.453821	0.298201
145	0.730883	0.652373	0.589133	0.426973	145	0.81829	0.68097	0.53947	0.34114	145	0.640975	0.569335	0.453445	0.297695
145.2	0.72972	0.65278	0.59001	0.42811	145.2	0.816781	0.679871	0.537081	0.340101	145.2	0.642905	0.570365	0.454575	0.299365
145.4	0.729284	0.651684	0.589414	0.428264	145.4	0.81584	0.67893	0.53561	0.33995	145.4	0.644175	0.571155	0.455655	0.300085
145.6	0.728952	0.652112	0.589802	0.428702	145.6	0.81398	0.67673	0.53678	0.33933	145.6	0.642639	0.571329	0.456299	0.300639
145.8	0.730294	0.652484	0.589134	0.430684	145.8	0.814758	0.678088	0.537518	0.340328	145.8	0.643451	0.571641	0.456431	0.301861
146	0.727324	0.652064	0.586994	0.430244	146	0.813412	0.676792	0.537102	0.339932	146	0.643484	0.572474	0.457144	0.303634
146.2	0.728237	0.652097	0.586817	0.429637	146.2	0.8135	0.67636	0.53743	0.34136	146.2	0.642984	0.572944	0.458014	0.303724
146.4	0.727198	0.651708	0.585538	0.428598	146.4	0.814197	0.676297	0.537407	0.341507	146.4	0.642353	0.573273	0.457483	0.304773
146.6	0.727216	0.650986	0.585276	0.428006	146.6	0.814937	0.678237	0.537117	0.342017	146.6	0.642219	0.573599	0.455799	0.304309
146.8	0.72669	0.65067	0.58526	0.42757	146.8	0.813738	0.677018	0.537318	0.340918	146.8	0.64176	0.57317	0.45422	0.30294
147	0.727984	0.651904	0.586854	0.427884	147	0.812957	0.676177	0.537407	0.340467	147	0.64068	0.57189	0.45333	0.30167
147.2	0.728512	0.651942	0.586872	0.428472	147.2	0.812893	0.676313	0.537693	0.339553	147.2	0.640944	0.571924	0.453004	0.301504
147.4	0.728803	0.651823	0.587533	0.428933	147.4	0.811648	0.675668	0.536978	0.339908	147.4	0.641718	0.571778	0.454278	0.300428
147.6	0.728949	0.652469	0.586829	0.428899	147.6	0.811112	0.674572	0.536142	0.338802	147.6	0.641985	0.571235	0.454865	0.299705
147.8	0.728829	0.651049	0.586729	0.428389	147.8	0.810965	0.674885	0.536065	0.339835	147.8	0.643101	0.571651	0.455621	0.299341
148	0.728501	0.650681	0.586081	0.427441	148	0.811377	0.675127	0.536417	0.340837	148	0.643363	0.572443	0.456293	0.300503
148.2	0.727649	0.649899	0.585739	0.427289	148.2	0.812183	0.676353	0.537063	0.342033	148.2	0.643041	0.570781	0.455381	0.300471
148.4	0.727241	0.650281	0.585561	0.426081	148.4	0.813799	0.677399	0.538969	0.342199	148.4	0.64321	0.57082	0.45381	0.30061
148.6	0.726939	0.649879	0.585879	0.425439	148.6	0.811849	0.677229	0.538489	0.340709	148.6	0.641784	0.569944	0.452524	0.300984
148.8	0.727163	0.650213	0.586363	0.425833	148.8	0.811533	0.676193	0.536873	0.341203	148.8	0.641253	0.570193	0.453153	0.301883
149	0.728392	0.649582	0.587302	0.427602	149	0.811952	0.676752	0.536542	0.341002	149	0.641131	0.570281	0.453081	0.302221
149.2	0.727527	0.650297	0.586407	0.427867	149.2	0.812342	0.676052	0.536492	0.341082	149.2	0.641653	0.570733	0.452753	0.300883
149.4	0.726921	0.649311	0.586181	0.428911	149.4	0.809485	0.674535	0.534725	0.340825	149.4	0.64065	0.57089	0.45387	0.30112
149.6	0.727278	0.649328	0.585958	0.428628	149.6	0.811233	0.674373	0.535893	0.342633	149.6	0.641228	0.570618	0.454208	0.300188
149.8	0.726865	0.648455	0.586385	0.428555	149.8	0.812322	0.675322	0.536792	0.341142	149.8	0.640504	0.571324	0.453364	0.300344
150	0.726096	0.648486	0.585856	0.427486	150	0.810955	0.674835	0.536385	0.339945	150	0.63961	0.5712	0.45294	0.29951
150.2	0.726434	0.647844	0.586654	0.426604	150.2	0.810404	0.674794	0.536614	0.339794	150.2	0.640193	0.572773	0.454743	0.301533
150.4	0.727431	0.649451	0.587131	0.426451	150.4	0.81201	0.67613	0.53793	0.33989	150.4	0.638564	0.571474	0.453284	0.300884
150.6	0.727039	0.648749	0.586499	0.427919	150.6	0.812413	0.677033	0.539313	0.339073	150.6	0.638678	0.571168	0.453818	0.300458
150.8	0.727002	0.650632	0.586122	0.427582	150.8	0.810645	0.677825	0.539875	0.339905	150.8	0.639427	0.569877	0.454057	0.300197
151	0.726738	0.648638	0.585208	0.427268	151	0.810847	0.677137	0.540327	0.340357	151	0.640456	0.568896	0.454596	0.300016
151.2	0.726426	0.648726	0.585516	0.427426	151.2	0.809746	0.676746	0.539806	0.339426	151.2	0.638743	0.566703	0.452143	0.297733
151.4	0.727057	0.648087	0.585187	0.427467	151.4	0.807735	0.674935	0.538205	0.338375	151.4	0.639879	0.566769	0.451739	0.297359
151.6	0.72621	0.64679	0.58475	0.4261	151.6	0.807192	0.674132	0.537352	0.339572	151.6	0.639938	0.568518	0.452068	0.298688
151.8	0.724386	0.645156	0.583076	0.426196	151.8	0.808781	0.674631	0.538331	0.340221	151.8	0.639106	0.568096	0.451616	0.298186
152	0.724087	0.647087	0.583617	0.425637	152	0.808369	0.675029	0.537189	0.341159	152	0.639131	0.568371	0.450351	0.298231
152.2	0.723368	0.646068	0.582668	0.424738	152.2	0.810145	0.675875	0.537775	0.342325	152.2	0.639991	0.570171	0.452371	0.300491
152.4	0.723769	0.646239	0.583259	0.425919	152.4	0.811492	0.676912	0.539112	0.343232	152.4	0.640244	0.570154	0.453864	0.299904
152.6	0.723021	0.647161	0.583121	0.426121	152.6	0.812313	0.677863	0.539403	0.342953	152.6	0.639245	0.568535	0.453185	0.300245
152.8	0.723436	0.645466	0.582276	0.424966	152.8	0.811471	0.676891	0.539141	0.343011	152.8	0.639494	0.568564	0.452954	0.301184
153	0.722857	0.645557	0.582737	0.425267	153	0.812101	0.678551	0.539341	0.343291	153	0.63796	0.56853	0.45265	0.30019
153.2	0.722387	0.645617	0.581887	0.425227	153.2	0.811857	0.677757	0.539237	0.341967	153.2	0.638237	0.566827	0.450327	0.298657
153.4	0.71975	0.64397	0.58137	0.42337	153.4	0.810905	0.677845	0.538315	0.341505	153.4	0.638753	0.568173	0.450293	0.300293
153.6	0.719734	0.643934	0.582924	0.423204	153.6	0.809521	0.676061	0.537131	0.341371	153.6	0.63991	0.56799	0.45095	0.30082
153.8	0.720869	0.645499	0.584309	0.424009	153.8	0.809591	0.675211	0.535951	0.340201	153.8	0.63955	0.5672	0.44997	0.29788
154	0.721848	0.645728	0.583898	0.424668	154	0.809106	0.674646	0.535326	0.339066	154	0.640597	0.565877	0.450977	0.298837
154.2	0.722677	0.645537	0.584647	0.424497	154.2	0.806651	0.674121	0.534351	0.338151	154.2	0.639535	0.566225	0.451925	0.298405
154.4	0.724308	0.645948	0.584518	0.425478	154.4	0.807921	0.673691	0.534461	0.338331	154.4	0.638926	0.565246	0.452196	0.299326
154.6	0.724867	0.645867	0.584227	0.425867	154.6	0.80823	0.67386	0.53388	0.3372	154.6	0.637468	0.564718	0.451378	0.297938
154.8	0.724564	0.645604	0.583074	0.424824	154.8	0.808152	0.673352	0.533392	0.338062	154.8	0.638106	0.565876	0.452566	0.299336
155	0.724265	0.644625	0.582605	0.424725	155	0.807879	0.672229	0.536099	0.337959	155	0.638526	0.567446	0.451986	0.299346
155.2	0.725374	0.645674	0.583894	0.426114	155.2	0.809521	0.673371	0.536661	0.339901	155.2	0.639669	0.567419	0.452649	0.300989
155.4	0.723715	0.645115	0.583555	0.425755	155.4	0.809044	0.673854	0.536874	0.340694	155.4	0.639662	0.568642	0.452712	0.299672
155.6	0.722152	0.643622	0.581412	0.424822	155.6	0.809313	0.674643	0.538603	0.341773	155.6	0.640946	0.570306	0.452686	0.299206
155.8	0.722429	0.644509	0.582709	0.427239	155.8	0.808231	0.674191	0.537981	0.341271	155.8	0.640563	0.569923	0.452693	0.300993
156	0.721836	0.643146	0.581776	0.424446	156	0.808329	0.674249	0.535399	0.340919	156	0.640529	0.569829	0.453779	0.300699
156.2	0.720809	0.641119	0.580069	0.423059	156.2	0.807785	0.672715	0.535395	0.340395	156.2	0.639207	0.570797	0.454637	0.300517
156.4	0.721723	0.641743	0.580103	0.422793	156.4	0.806648	0.672058	0.533658	0.339118	156.4	0.639908	0.570028	0.454578	0.300688
156.6	0.723072	0.642652	0.581792	0.423392	156.6	0.805828	0.670078	0.531998	0.338078	156.6	0.639278	0.569068	0.453738	0.301688
156.8	0.722831	0.641721	0.582471	0.421771	156.8	0.805423	0.670113	0.532743	0.338173	156.8	0.638666	0.567396	0.452916	0.299326
157	0.72183	0.64289	0.58224	0.42396	157	0.80485	0.67	0.5331	0.33963	157	0.637704	0.566874	0.451934	0.299784
157.2	0.72203	0.64501	0.58335	0.4257	157.2	0.805266	0.670986	0.532916	0.339456	157.2	0.637306	0.565666	0.450106	0.298896
157.4	0.722197	0.645457	0.583277	0.425367	157.4	0.806115	0.671295	0.533885	0.340845	157.4	0.636706	0.564746	0.449736	0.298616
157.6	0.722747	0.645957	0.583957	0.424817	157.6	0.805647	0.673137	0.534957	0.341507	157.6	0.636642	0.564732	0.449772	0.297682
157.8	0.723402	0.646152	0.583342	0.425142	157.8	0.805401	0.673461	0.533491	0.340961	157.8	0.635841	0.565321	0.450671	0.299111
158	0.723193	0.647143	0.584603	0.425133	158	0.805272	0.674202	0.534352	0.340192	158	0.637101	0.565701	0.450291	0.298971
158.2	0.722101	0.645961	0.585001	0.424821	158.2	0.804081	0.672401	0.534571	0.340411	158.2	0.639734	0.567404	0.452204	0.299334
158.4	0.723042	0.646422	0.583852	0.425272	158.4	0.802562	0.671262	0.533312	0.338652	158.4	0.641279	0.569849	0.453499	0.301259
158.6	0.721562	0.645222	0.582642	0.425312	158.6	0.802195	0.671715	0.532285	0.339615	158.6	0.640735	0.569155	0.454085	0.301545
158.8	0.719637	0.644727	0.583027	0.425647	158.8	0.802612	0.671232	0.534292	0.339542	158.8	0.641849	0.570199	0.453569	0.301429
159	0.720572	0.643032	0.582522	0.424412	159	0.803281	0.670081	0.533361	0.340161	159	0.640634	0.569004	0.453984	0.300984
159.2	0.72086	0.64263	0.5816	0.42409	159.2	0.802059	0.670609	0.532279	0.339489	159.2	0.637412	0.566622	0.451502	0.299932
159.4	0.720611	0.642131	0.583681	0.424581	159.4	0.801811	0.670191	0.532841	0.339061	159.4	0.634905	0.564125	0.449585	0.297585
159.6	0.720541	0.641611	0.584101	0.424411	159.6	0.801627	0.669487	0.532707	0.337117	159.6	0.636112	0.565172	0.450872	0.297822
159.8	0.720554	0.642464	0.583394	0.424354	159.8	0.80173	0.67044	0.53331	0.33776	159.8	0.637185	0.565965	0.451155	0.299225
160	0.720424	0.643454	0.583554	0.425394	160	0.801222	0.670572	0.533032	0.337362	160	0.637515	0.567695	0.452845	0.300695
160.2	0.719966	0.643946	0.583696	0.425766	160.2	0.802877	0.670947	0.534427	0.338957	160.2	0.637768	0.568348	0.454348	0.300548
160.4	0.719243	0.644023	0.582563	0.424743	160.4	0.804242	0.671232	0.535542	0.340502	160.4	0.638325	0.568515	0.454695	0.301705
160.6	0.720215	0.645535	0.582655	0.424945	160.6	0.805424	0.672664	0.537024	0.341924	160.6	0.639577	0.568927	0.454067	0.303047
160.8	0.720832	0.645702	0.583692	0.424962	160.8	0.805749	0.671719	0.535499	0.341769	160.8	0.636651	0.566521	0.453211	0.300941
161	0.721355	0.645345	0.584635	0.425515	161	0.804809	0.671999	0.536419	0.341579	161	0.636181	0.565501	0.451261	0.299361
161.2	0.72109	0.64508	0.58478	0.42417	161.2	0.804585	0.672515	0.536245	0.340665	161.2	0.636921	0.565261	0.451531	0.300061
161.4	0.720939	0.644919	0.585599	0.425029	161.4	0.804631	0.673321	0.536451	0.340821	161.4	0.636108	0.566538	0.450318	0.299508
161.6	0.719538	0.643978	0.585508	0.426078	161.6	0.803768	0.673068	0.536348	0.340028	161.6	0.634026	0.566386	0.449936	0.298066
161.8	0.720692	0.643832	0.584652	0.425112	161.8	0.804456	0.673206	0.537086	0.340306	161.8	0.635724	0.566794	0.450464	0.298584
162	0.720435	0.644045	0.583855	0.425085	162	0.804435	0.673365	0.535885	0.339695	162	0.637154	0.568274	0.451104	0.299734
162.2	0.720752	0.644842	0.582962	0.425692	162.2	0.803826	0.672006	0.534856	0.339006	162.2	0.637793	0.568063	0.450003	0.299023
162.4	0.719761	0.643371	0.582231	0.424741	162.4	0.804493	0.671463	0.535593	0.338913	162.4	0.638647	0.565697	0.450087	0.298697
162.6	0.720561	0.642741	0.580741	0.422991	162.6	0.804782	0.670162	0.534312	0.340842	162.6	0.63959	0.56558	0.44947	0.29899
162.8	0.719387	0.642867	0.580527	0.423037	162.8	0.802968	0.669748	0.533248	0.340518	162.8	0.639759	0.566529	0.448949	0.298079
163	0.720854	0.643804	0.581824	0.424984	163	0.804938	0.670118	0.534148	0.341048	163	0.638036	0.562986	0.448296	0.296716
163.2	0.721223	0.642763	0.582283	0.423583	163.2	0.804526	0.671716	0.535286	0.341696	163.2	0.638884	0.563844	0.449984	0.297754
163.4	0.720701	0.643011	0.582271	0.423191	163.4	0.802745	0.670465	0.534005	0.341425	163.4	0.638603	0.564343	0.450703	0.298073
163.6	0.719929	0.644389	0.583879	0.423379	163.6	0.801027	0.669557	0.534607	0.339587	163.6	0.638217	0.563117	0.451777	0.298347
163.8	0.719808	0.642718	0.583568	0.423928	163.8	0.801548	0.668688	0.533938	0.339408	163.8	0.637459	0.562429	0.451349	0.299329
164	0.717384	0.642254	0.582154	0.422844	164	0.799555	0.668135	0.534535	0.338995	164	0.637753	0.564423	0.452983	0.300413
164.2	0.718951	0.642151	0.582381	0.424331	164.2	0.800532	0.669212	0.534622	0.339552	164.2	0.635879	0.564159	0.451649	0.300469
164.4	0.720618	0.642428	0.582348	0.425208	164.4	0.801003	0.670043	0.534943	0.339573	164.4	0.635338	0.565368	0.450958	0.299878
164.6	0.721705	0.642985	0.582635	0.426915	164.6	0.802133	0.671333	0.535353	0.340513	164.6	0.635296	0.566506	0.450566	0.299476
164.8	0.722053	0.644583	0.582803	0.427203	164.8	0.802226	0.672916	0.537196	0.339966	164.8	0.634833	0.565683	0.451333	0.298983
165	0.723404	0.643364	0.581904	0.426274	165	0.802461	0.671831	0.535731	0.341001	165	0.635279	0.565859	0.448529	0.299099
165.2	0.722257	0.644217	0.581567	0.426277	165.2	0.800874	0.668384	0.534084	0.339974	165.2	0.634962	0.566442	0.447932	0.298552
165.4	0.721857	0.643687	0.581037	0.426437	165.4	0.800294	0.668984	0.533784	0.340474	165.4	0.63561	0.56633	0.44823	0.29996
165.6	0.720503	0.642643	0.578493	0.424483	165.6	0.800378	0.667668	0.532748	0.340578	165.6	0.634654	0.565074	0.447304	0.299244
165.8	0.71834	0.63935	0.57826	0.42273	165.8	0.800403	0.667753	0.531673	0.340683	165.8	0.634301	0.565321	0.446931	0.299031
166	0.717116	0.639376	0.578556	0.422816	166	0.800492	0.668042	0.531512	0.339562	166	0.633414	0.564914	0.448024	0.297974
166.2	0.716987	0.638257	0.578547	0.422387	166.2	0.801786	0.669786	0.532886	0.340556	166.2	0.635347	0.563137	0.448317	0.297537
166.4	0.716196	0.639026	0.578916	0.420846	166.4	0.802507	0.670117	0.532597	0.339897	166.4	0.63407	0.56266	0.44852	0.29626
166.6	0.715973	0.638023	0.579233	0.421023	166.6	0.801707	0.670207	0.532467	0.339647	166.6	0.635469	0.561769	0.450339	0.296819
166.8	0.719093	0.642193	0.580723	0.422423	166.8	0.801491	0.669581	0.532941	0.340771	166.8	0.636661	0.563241	0.450761	0.297851
167	0.719381	0.641651	0.580751	0.420641	167	0.800942	0.668942	0.532322	0.339472	167	0.636621	0.562381	0.450371	0.297901
167.2	0.719395	0.640895	0.580055	0.419355	167.2	0.7986	0.66836	0.53057	0.33791	167.2	0.634246	0.563896	0.451136	0.298816
167.4	0.718846	0.640166	0.579176	0.420576	167.4	0.797898	0.667038	0.531148	0.337288	167.4	0.6344	0.56317	0.45068	0.29888
167.6	0.719385	0.640395	0.579365	0.419205	167.6	0.799011	0.668321	0.532391	0.337671	167.6	0.634394	0.565134	0.451164	0.300004
167.8	0.718324	0.639064	0.578204	0.418984	167.8	0.797876	0.668576	0.532376	0.337006	167.8	0.635762	0.564892	0.451282	0.299662
168	0.718877	0.640417	0.579067	0.419617	168	0.797538	0.667988	0.533298	0.337188	168	0.635237	0.566097	0.452137	0.299987
168.2	0.718845	0.641235	0.579095	0.421325	168.2	0.799461	0.668011	0.533651	0.338501	168.2	0.635796	0.564576	0.450486	0.298886
168.4	0.720667	0.641737	0.579357	0.421587	168.4	0.799797	0.668687	0.533327	0.338347	168.4	0.63672	0.56562	0.45231	0.30061
168.6	0.721591	0.642611	0.581151	0.422971	168.6	0.7995	0.66819	0.53235	0.33818	168.6	0.635159	0.564299	0.450089	0.299129
168.8	0.720071	0.641761	0.578841	0.421701	168.8	0.800767	0.667417	0.531427	0.338357	168.8	0.63461	0.56482	0.45121	0.30058
169	0.720015	0.640965	0.579235	0.422085	169	0.801028	0.668018	0.531118	0.338698	169	0.635386	0.564246	0.450686	0.300176
169.2	0.719333	0.640993	0.579463	0.421083	169.2	0.801198	0.667158	0.531628	0.338168	169.2	0.635628	0.565398	0.451588	0.301528
169.4	0.718214	0.640534	0.578554	0.419044	169.4	0.799276	0.667486	0.530406	0.337786	169.4	0.636237	0.565987	0.452137	0.300177
169.6	0.717631	0.638981	0.577031	0.419161	169.6	0.797827	0.666727	0.530587	0.336947	169.6	0.637071	0.566461	0.452471	0.300621
169.8	0.718382	0.637832	0.577872	0.418962	169.8	0.797557	0.665277	0.530557	0.335197	169.8	0.635498	0.566378	0.451378	0.300008
170	0.716493	0.637543	0.577283	0.418623	170	0.79741	0.66635	0.532	0.33789	170	0.635639	0.565369	0.452169	0.299669
170.2	0.716011	0.636781	0.577161	0.418591	170.2	0.796164	0.666174	0.531144	0.337534	170.2	0.635554	0.565984	0.452444	0.300324
170.4	0.716507	0.637977	0.578617	0.420057	170.4	0.798318	0.665328	0.532068	0.338398	170.4	0.633712	0.563702	0.450212	0.299442
170.6	0.715252	0.638402	0.578432	0.420032	170.6	0.799233	0.665803	0.531953	0.339463	170.6	0.633013	0.563613	0.450073	0.299403
170.8	0.714595	0.638345	0.577205	0.420155	170.8	0.797458	0.666848	0.532218	0.340268	170.8	0.632621	0.562731	0.448951	0.298281
171	0.715399	0.638169	0.575999	0.420079	171	0.798407	0.667117	0.531527	0.338567	171	0.633152	0.564842	0.450032	0.299202
171.2	0.71473	0.63724	0.5748	0.4193	171.2	0.798736	0.666756	0.532006	0.338176	171.2	0.633149	0.564739	0.449629	0.298949
171.4	0.713296	0.634756	0.573146	0.418336	171.4	0.798622	0.666032	0.531442	0.337482	171.4	0.633221	0.564901	0.449101	0.299021
171.6	0.712933	0.635243	0.574473	0.418743	171.6	0.798634	0.665884	0.530184	0.336064	171.6	0.633659	0.565399	0.449329	0.299749
171.8	0.713721	0.637631	0.577931	0.420101	171.8	0.800705	0.666785	0.531065	0.337575	171.8	0.634479	0.564759	0.449479	0.300409
172	0.713366	0.637376	0.577626	0.420376	172	0.799615	0.665065	0.530635	0.337025	172	0.633579	0.563859	0.448249	0.298419
172.2	0.714264	0.638424	0.578554	0.421604	172.2	0.79972	0.66697	0.53009	0.33859	172.2	0.633525	0.563515	0.448495	0.298345
172.4	0.714517	0.639887	0.579147	0.420917	172.4	0.799325	0.667585	0.529655	0.339575	172.4	0.636569	0.564759	0.450219	0.299779
172.6	0.715691	0.639821	0.577961	0.420671	172.6	0.800137	0.667727	0.530847	0.341157	172.6	0.637234	0.564784	0.451684	0.298224
172.8	0.716499	0.640979	0.578449	0.420609	172.8	0.799048	0.666448	0.529988	0.340498	172.8	0.637654	0.565734	0.452784	0.298694
173	0.716844	0.642014	0.579934	0.420434	173	0.8003	0.66779	0.53033	0.34134	173	0.637816	0.566496	0.452346	0.301056
173.2	0.716724	0.641954	0.579584	0.419214	173.2	0.799504	0.667054	0.530504	0.340134	173.2	0.637081	0.564741	0.452111	0.299281
173.4	0.717598	0.641448	0.581188	0.421128	173.4	0.797845	0.667095	0.530955	0.338155	173.4	0.634916	0.564886	0.451286	0.298176
173.6	0.716413	0.640603	0.580363	0.420343	173.6	0.796529	0.665959	0.531189	0.336949	173.6	0.634524	0.564214	0.449514	0.299054
173.8	0.715037	0.638717	0.577437	0.419867	173.8	0.795547	0.665157	0.530607	0.335457	173.8	0.634611	0.563881	0.449261	0.298751
174	0.715324	0.638924	0.575924	0.420044	174	0.794348	0.663878	0.530148	0.334738	174	0.633821	0.562491	0.447631	0.297491
174.2	0.715591	0.639721	0.577061	0.421321	174.2	0.793443	0.663463	0.529223	0.334053	174.2	0.634786	0.564386	0.448616	0.299806
174.4	0.715404	0.640094	0.574514	0.421114	174.4	0.795098	0.662528	0.528778	0.335758	174.4	0.633966	0.563736	0.448906	0.300056
174.6	0.716209	0.640999	0.576309	0.422999	174.6	0.794209	0.662509	0.528029	0.336319	174.6	0.633936	0.564486	0.450216	0.300666
174.8	0.716573	0.639883	0.576383	0.423283	174.8	0.795452	0.663212	0.527812	0.336702	174.8	0.633084	0.563644	0.449824	0.300454
175	0.715737	0.638127	0.577667	0.423747	175	0.795476	0.663186	0.527816	0.336586	175	0.632954	0.562794	0.451544	0.300504
175.2	0.716597	0.639297	0.577547	0.424787	175.2	0.797472	0.662182	0.529902	0.338682	175.2	0.634225	0.562505	0.450705	0.300175
175.4	0.71649	0.63932	0.57932	0.42564	175.4	0.79632	0.66301	0.53107	0.33697	175.4	0.635464	0.563164	0.450054	0.300164
175.6	0.716477	0.639247	0.578687	0.424097	175.6	0.797812	0.663992	0.531612	0.338062	175.6	0.633768	0.561388	0.448218	0.298578
175.8	0.714159	0.638079	0.579639	0.422799	175.8	0.796223	0.664693	0.531223	0.337643	175.8	0.633023	0.561253	0.447943	0.297583
176	0.713997	0.638707	0.578327	0.422007	176	0.796137	0.665007	0.531037	0.337427	176	0.633823	0.562733	0.446623	0.298323
176.2	0.71258	0.63635	0.57815	0.42004	176.2	0.794366	0.665936	0.530106	0.336456	176.2	0.632835	0.561375	0.445795	0.297335
176.4	0.711255	0.634745	0.577035	0.417625	176.4	0.795439	0.666159	0.529429	0.338159	176.4	0.632024	0.559394	0.446064	0.297394
176.6	0.711723	0.635033	0.576703	0.417463	176.6	0.794089	0.664439	0.529199	0.337089	176.6	0.633494	0.560704	0.446724	0.298914
176.8	0.713555	0.635715	0.575725	0.417695	176.8	0.793854	0.663694	0.529744	0.337064	176.8	0.632085	0.559545	0.445675	0.297655
177	0.713755	0.634935	0.576435	0.417825	177	0.792833	0.663253	0.529343	0.337303	177	0.632138	0.559698	0.446898	0.298308
177.2	0.714436	0.636536	0.575726	0.418046	177.2	0.794091	0.662821	0.528261	0.336041	177.2	0.632205	0.561005	0.448605	0.298745
177.4	0.714498	0.636428	0.577318	0.418108	177.4	0.79209	0.66273	0.52769	0.33508	177.4	0.633073	0.562803	0.449433	0.298973
177.6	0.714203	0.635293	0.577353	0.418353	177.6	0.792848	0.663738	0.527238	0.333688	177.6	0.634017	0.562127	0.450037	0.298607
177.8	0.714018	0.637288	0.578638	0.419178	177.8	0.793252	0.663882	0.527762	0.334612	177.8	0.636151	0.563171	0.450901	0.300811
178	0.713706	0.637366	0.577086	0.417706	178	0.793282	0.663882	0.527622	0.333322	178	0.634778	0.563148	0.450008	0.298998
178.2	0.713762	0.636082	0.577092	0.418522	178.2	0.793762	0.664072	0.528982	0.334542	178.2	0.632715	0.561625	0.448865	0.299335
178.4	0.713517	0.637497	0.576877	0.420077	178.4	0.793029	0.663049	0.528689	0.334139	178.4	0.631074	0.560244	0.446624	0.298194
178.6	0.713792	0.638952	0.577962	0.420752	178.6	0.793688	0.662628	0.529758	0.334868	178.6	0.629012	0.560862	0.445762	0.298202
178.8	0.714041	0.637231	0.577051	0.420721	178.8	0.793958	0.663628	0.529688	0.335318	178.8	0.629507	0.561967	0.446697	0.298107
179	0.713995	0.638015	0.578265	0.422325	179	0.795145	0.663575	0.529735	0.337135	179	0.629447	0.560747	0.448107	0.297917
179.2	0.712789	0.639209	0.580049	0.421799	179.2	0.794863	0.664213	0.530183	0.337073	179.2	0.63032	0.56204	0.44736	0.29696
179.4	0.713202	0.638242	0.578212	0.420272	179.4	0.797118	0.666268	0.530898	0.338718	179.4	0.631027	0.561817	0.447607	0.297297
179.6	0.712543	0.635943	0.576413	0.419613	179.6	0.795726	0.666046	0.530416	0.338956	179.6	0.630572	0.561222	0.447312	0.296712
179.8	0.712789	0.636739	0.577079	0.419659	179.8	0.795575	0.664325	0.529055	0.338355	179.8	0.630435	0.561145	0.446525	0.296395
180	0.71379	0.63682	0.57677	0.41944	180	0.794633	0.665893	0.529833	0.338283	180	0.630845	0.561925	0.444915	0.296875
180.2	0.714649	0.635529	0.574839	0.418989	180.2	0.79468	0.66585	0.52944	0.3395	180.2	0.630992	0.560912	0.446422	0.297672
180.4	0.714963	0.635343	0.574553	0.419983	180.4	0.793698	0.665208	0.529978	0.339498	180.4	0.631128	0.562358	0.447158	0.297138
180.6	0.714478	0.636018	0.574688	0.418848	180.6	0.793152	0.664272	0.529182	0.338672	180.6	0.631469	0.562949	0.448429	0.296379
180.8	0.713427	0.635297	0.572417	0.417177	180.8	0.792926	0.664186	0.529636	0.339176	180.8	0.631666	0.562556	0.448706	0.296966
181	0.713316	0.634456	0.572946	0.417776	181	0.792649	0.663019	0.528799	0.338379	181	0.632193	0.562463	0.449543	0.297693
181.2	0.712868	0.634148	0.572638	0.418088	181.2	0.792253	0.663603	0.528613	0.338723	181.2	0.632271	0.562031	0.448931	0.297271
181.4	0.712595	0.634505	0.573705	0.417925	181.4	0.792613	0.663163	0.528813	0.338473	181.4	0.631244	0.561124	0.448384	0.297974
181.6	0.712322	0.633732	0.572822	0.417492	181.6	0.793028	0.664628	0.529248	0.338578	181.6	0.631701	0.561091	0.448121	0.299351
181.8	0.712414	0.634464	0.574194	0.418124	181.8	0.794958	0.666738	0.530218	0.339758	181.8	0.630009	0.558479	0.447379	0.298319
182	0.711845	0.633465	0.574315	0.417435	182	0.793897	0.666327	0.530597	0.340217	182	0.628827	0.557967	0.445917	0.297567
182.2	0.711181	0.633301	0.574101	0.415291	182.2	0.792288	0.664508	0.529688	0.337338	182.2	0.628294	0.558874	0.445784	0.296924
182.4	0.711705	0.633775	0.574675	0.415785	182.4	0.791806	0.663736	0.527806	0.337376	182.4	0.628686	0.559236	0.446016	0.296676
182.6	0.710951	0.633341	0.575051	0.415831	182.6	0.790892	0.663272	0.527492	0.337832	182.6	0.628893	0.559703	0.445243	0.296383
182.8	0.710437	0.631567	0.574677	0.415317	182.8	0.788711	0.660561	0.526381	0.335511	182.8	0.63002	0.56251	0.44679	0.2974
183	0.710466	0.632806	0.575106	0.415126	183	0.790454	0.661694	0.526674	0.336684	183	0.630521	0.562391	0.448161	0.297431
183.2	0.71204	0.63384	0.57529	0.41759	183.2	0.790709	0.661379	0.526779	0.336519	183.2	0.631735	0.562285	0.448655	0.298095
183.4	0.712155	0.633965	0.575595	0.418005	183.4	0.79145	0.65996	0.52806	0.33537	183.4	0.632975	0.561895	0.450355	0.299875
183.6	0.713285	0.634755	0.575175	0.418465	183.6	0.791437	0.660447	0.528197	0.334507	183.6	0.631734	0.560294	0.451144	0.299204
183.8	0.713995	0.636125	0.575935	0.420285	183.8	0.790511	0.661371	0.527431	0.334561	183.8	0.632661	0.560761	0.450711	0.298511
184	0.713807	0.634937	0.575467	0.419847	184	0.79131	0.65969	0.52737	0.33403	184	0.632558	0.559158	0.449758	0.297498
184.2	0.712647	0.634217	0.575807	0.419557	184.2	0.790159	0.659329	0.526469	0.333289	184.2	0.631627	0.558277	0.448797	0.296637
184.4	0.71108	0.63385	0.57434	0.41733	184.4	0.788343	0.659733	0.525433	0.333623	184.4	0.632453	0.559773	0.449243	0.296873
184.6	0.711011	0.634791	0.575671	0.418231	184.6	0.788596	0.658826	0.525006	0.333756	184.6	0.633761	0.559721	0.446971	0.298131
184.8	0.7112	0.63344	0.5751	0.41682	184.8	0.788479	0.658819	0.525539	0.333079	184.8	0.632101	0.558281	0.445671	0.297801
185	0.711761	0.634671	0.575391	0.418351	185	0.786571	0.659281	0.524881	0.332281	185	0.63255	0.55921	0.44577	0.29965
185.2	0.712889	0.634779	0.575369	0.417899	185.2	0.787194	0.659834	0.524914	0.334174	185.2	0.632816	0.560316	0.446246	0.300656
185.4	0.713716	0.634886	0.574976	0.417756	185.4	0.789118	0.660318	0.525668	0.333898	185.4	0.631422	0.561302	0.446332	0.300332
185.6	0.713724	0.634284	0.574484	0.417404	185.6	0.78857	0.66038	0.52525	0.33369	185.6	0.630975	0.561595	0.447095	0.298355
185.8	0.714522	0.634642	0.574992	0.417752	185.8	0.789513	0.659603	0.525873	0.333883	185.8	0.630919	0.561919	0.448859	0.300029
186	0.714504	0.633734	0.574864	0.416874	186	0.78898	0.65855	0.52508	0.33344	186	0.630198	0.562708	0.449098	0.299368
186.2	0.711484	0.632464	0.574544	0.416684	186.2	0.790682	0.660522	0.525722	0.333982	186.2	0.628304	0.560664	0.447704	0.299004
186.4	0.711248	0.632528	0.574908	0.417108	186.4	0.789051	0.661091	0.524531	0.334891	186.4	0.626991	0.558541	0.445701	0.297751
186.6	0.711312	0.632732	0.575302	0.417082	186.6	0.789744	0.661464	0.525754	0.336354	186.6	0.627533	0.558633	0.447003	0.298953
186.8	0.71045	0.63195	0.57563	0.41782	186.8	0.788371	0.662291	0.525481	0.337261	186.8	0.628372	0.557512	0.445592	0.297882
187	0.710057	0.631347	0.574657	0.417877	187	0.788655	0.663115	0.525095	0.336955	187	0.628363	0.556683	0.446163	0.297783
187.2	0.710303	0.631523	0.573263	0.416983	187.2	0.786965	0.660025	0.525405	0.336145	187.2	0.630159	0.558689	0.447389	0.298209
187.4	0.711786	0.632156	0.573696	0.417206	187.4	0.787438	0.659448	0.525728	0.334778	187.4	0.631942	0.558652	0.448772	0.299072
187.6	0.711938	0.631728	0.574358	0.417358	187.6	0.786909	0.658809	0.524749	0.333939	187.6	0.631765	0.558835	0.449515	0.299825
187.8	0.710813	0.631813	0.573253	0.415613	187.8	0.789192	0.657842	0.523562	0.334542	187.8	0.630748	0.560788	0.450248	0.300208
188	0.710437	0.632507	0.573817	0.414987	188	0.787638	0.657278	0.524848	0.333658	188	0.631684	0.562274	0.449454	0.301554
188.2	0.712089	0.632999	0.574779	0.415259	188.2	0.788433	0.658723	0.523813	0.335013	188.2	0.631261	0.561761	0.448451	0.301151
188.4	0.712943	0.632933	0.576123	0.415213	188.4	0.789018	0.659848	0.524428	0.336488	188.4	0.630104	0.560634	0.445794	0.300144
188.6	0.711821	0.631021	0.574531	0.414661	188.6	0.789435	0.660935	0.525165	0.336795	188.6	0.629394	0.560344	0.445524	0.299214
188.8	0.714479	0.632669	0.576339	0.416239	188.8	0.788973	0.662243	0.525953	0.335993	188.8	0.630167	0.559537	0.445417	0.298677
189	0.715479	0.633889	0.576249	0.416519	189	0.790114	0.661954	0.525784	0.336284	189	0.630201	0.557961	0.445521	0.298991
189.2	0.713995	0.633185	0.576365	0.416085	189.2	0.789008	0.660458	0.526068	0.333548	189.2	0.630764	0.559074	0.447274	0.299034
189.4	0.712201	0.631361	0.573531	0.415891	189.4	0.78692	0.6586	0.52526	0.3321	189.4	0.631695	0.559725	0.448405	0.299265
189.6	0.711945	0.631515	0.573515	0.414455	189.6	0.786365	0.657815	0.525465	0.331815	189.6	0.63211	0.56089	0.44763	0.30036
189.8	0.709832	0.630522	0.570822	0.413532	189.8	0.78493	0.65685	0.52529	0.33152	189.8	0.632648	0.560528	0.447288	0.300708
190	0.708981	0.629461	0.570681	0.413391	190	0.784434	0.658384	0.524494	0.333074	190	0.632489	0.561169	0.447829	0.299659
190.2	0.709664	0.629124	0.570494	0.414984	190.2	0.783897	0.659547	0.525387	0.334217	190.2	0.631931	0.560351	0.447741	0.300571
190.4	0.710446	0.631426	0.573376	0.415956	190.4	0.785371	0.659911	0.525601	0.333841	190.4	0.629774	0.561304	0.447274	0.300794
190.6	0.71057	0.63166	0.57277	0.41676	190.6	0.786901	0.661421	0.526361	0.333781	190.6	0.629548	0.560068	0.447368	0.301368
190.8	0.710697	0.631947	0.575867	0.416267	190.8	0.786092	0.660672	0.526372	0.334252	190.8	0.628153	0.560183	0.446953	0.301313
191	0.709671	0.631791	0.574681	0.417001	191	0.786745	0.660005	0.527185	0.333875	191	0.62817	0.56136	0.44596	0.30234
191.2	0.709788	0.632318	0.574538	0.416078	191.2	0.788003	0.660593	0.527193	0.334803	191.2	0.628024	0.560414	0.445544	0.301644
191.4	0.708418	0.630028	0.573008	0.414968	191.4	0.786759	0.659579	0.526679	0.335569	191.4	0.630671	0.560581	0.446861	0.302461
191.6	0.709629	0.631869	0.574539	0.416759	191.6	0.784307	0.656477	0.524367	0.334807	191.6	0.629912	0.560812	0.446302	0.300522
191.8	0.709873	0.630903	0.572713	0.416773	191.8	0.786081	0.657161	0.524381	0.334931	191.8	0.630707	0.561037	0.445027	0.301277
192	0.711173	0.630173	0.573533	0.415983	192	0.785677	0.656717	0.524167	0.334557	192	0.631305	0.560055	0.445615	0.299745
192.2	0.709639	0.629029	0.571949	0.414689	192.2	0.784739	0.655149	0.522519	0.332499	192.2	0.63134	0.56016	0.44485	0.29922
192.4	0.710636	0.629946	0.571946	0.415266	192.4	0.784273	0.655033	0.522743	0.333133	192.4	0.630362	0.560982	0.445182	0.298752
192.6	0.709523	0.630283	0.571013	0.415313	192.6	0.785657	0.656337	0.524577	0.333767	192.6	0.63062	0.5597	0.44426	0.29831
192.8	0.708875	0.629915	0.570115	0.415285	192.8	0.783447	0.656617	0.524217	0.332487	192.8	0.631233	0.560093	0.446483	0.298833
193	0.708227	0.629857	0.569957	0.414807	193	0.783414	0.656884	0.525074	0.332474	193	0.628276	0.560486	0.445346	0.298976
193.2	0.710541	0.631741	0.570761	0.415731	193.2	0.78502	0.65842	0.52665	0.33458	193.2	0.628204	0.561564	0.445224	0.299294
193.4	0.709411	0.632541	0.571111	0.416541	193.4	0.784921	0.658941	0.526971	0.334191	193.4	0.627978	0.560008	0.444188	0.297598
193.6	0.709212	0.630872	0.570942	0.414142	193.6	0.784437	0.657977	0.525407	0.333617	193.6	0.627256	0.560256	0.443836	0.297646
193.8	0.710447	0.631417	0.571727	0.415317	193.8	0.784641	0.657121	0.526121	0.334651	193.8	0.626167	0.559367	0.442757	0.295077
194	0.710097	0.631557	0.571767	0.414277	194	0.784236	0.656656	0.524756	0.335126	194	0.628405	0.558955	0.443875	0.295925
194.2	0.710457	0.632617	0.574297	0.416287	194.2	0.783259	0.655579	0.525049	0.334179	194.2	0.629404	0.557974	0.443834	0.296224
194.4	0.70859	0.63022	0.57266	0.41334	194.4	0.783373	0.655483	0.523393	0.333983	194.4	0.628115	0.557965	0.442755	0.296585
194.6	0.709824	0.631094	0.573914	0.415034	194.6	0.782684	0.655824	0.524314	0.334864	194.6	0.627804	0.557214	0.443234	0.296484
194.8	0.708801	0.631411	0.573511	0.413851	194.8	0.783962	0.656162	0.523962	0.334562	194.8	0.626585	0.557105	0.443125	0.298515
195	0.709261	0.631861	0.573621	0.415171	195	0.783375	0.656225	0.523385	0.333705	195	0.625367	0.556067	0.442277	0.296587
195.2	0.708552	0.630142	0.572452	0.413442	195.2	0.782495	0.655835	0.522575	0.333555	195.2	0.624684	0.556584	0.442224	0.295584
195.4	0.710799	0.631209	0.574129	0.415909	195.4	0.782996	0.655986	0.524916	0.333546	195.4	0.624257	0.554887	0.442687	0.296147
195.6	0.710027	0.630717	0.573017	0.414397	195.6	0.782485	0.656165	0.524365	0.333675	195.6	0.626134	0.556394	0.443374	0.297444
195.8	0.710126	0.630026	0.573106	0.414406	195.8	0.781672	0.656242	0.525082	0.333862	195.8	0.626459	0.555909	0.442789	0.296919
196	0.708769	0.630259	0.571969	0.412299	196	0.782363	0.656443	0.525113	0.333423	196	0.627496	0.556566	0.444506	0.299156
196.2	0.708104	0.630354	0.571164	0.412404	196.2	0.781474	0.657294	0.524944	0.332914	196.2	0.627197	0.555617	0.445227	0.299737
196.4	0.708139	0.630149	0.571469	0.411259	196.4	0.781905	0.658045	0.524945	0.333805	196.4	0.628353	0.557643	0.445543	0.299083
196.6	0.708082	0.629502	0.571832	0.411962	196.6	0.781227	0.657457	0.524027	0.333117	196.6	0.626871	0.557481	0.444091	0.298281
196.8	0.708426	0.631636	0.573086	0.412776	196.8	0.780569	0.657559	0.522559	0.332769	196.8	0.626103	0.557473	0.444343	0.296793
197	0.709227	0.630577	0.572937	0.414257	197	0.782336	0.657666	0.524176	0.335096	197	0.62604	0.55822	0.44337	0.2963
197.2	0.708153	0.629623	0.572893	0.412793	197.2	0.782442	0.656832	0.524632	0.335682	197.2	0.624929	0.557759	0.442669	0.296579
197.4	0.708317	0.631547	0.571797	0.414647	197.4	0.78146	0.65685	0.52324	0.33455	197.4	0.624732	0.556272	0.442412	0.297362
197.6	0.708734	0.633064	0.571504	0.414794	197.6	0.780939	0.655519	0.522269	0.333569	197.6	0.625465	0.555795	0.443055	0.296815
197.8	0.708938	0.632718	0.571208	0.414738	197.8	0.782312	0.656242	0.523812	0.334442	197.8	0.627733	0.558423	0.445233	0.299263
198	0.708235	0.633455	0.571305	0.414405	198	0.780116	0.655446	0.522626	0.332736	198	0.626078	0.557938	0.444768	0.297888
198.2	0.709279	0.634439	0.572289	0.415559	198.2	0.78091	0.65633	0.52135	0.33259	198.2	0.626799	0.559189	0.446209	0.297939
198.4	0.710294	0.633494	0.572294	0.414414	198.4	0.781179	0.656759	0.523309	0.332549	198.4	0.62675	0.5598	0.44539	0.29832
198.6	0.709653	0.631813	0.573733	0.414123	198.6	0.783653	0.659983	0.525303	0.333783	198.6	0.626969	0.561049	0.446889	0.299139
198.8	0.708688	0.630138	0.571558	0.413418	198.8	0.783361	0.659431	0.524091	0.333751	198.8	0.62629	0.55843	0.44521	0.29799
199	0.708997	0.629977	0.573027	0.414147	199	0.78364	0.65818	0.52474	0.33317	199	0.627231	0.558611	0.445681	0.298421
199.2	0.709847	0.630577	0.573537	0.414047	199.2	0.783725	0.657645	0.525595	0.334025	199.2	0.627735	0.557525	0.444425	0.298335
199.4	0.707004	0.628754	0.572804	0.413294	199.4	0.783209	0.655659	0.523949	0.333819	199.4	0.626602	0.557782	0.444372	0.297682
199.6	0.705199	0.628209	0.570209	0.412039	199.6	0.780866	0.654006	0.522776	0.332346	199.6	0.626314	0.557274	0.443944	0.299004
199.8	0.70572	0.62882	0.57062	0.41204	199.8	0.780761	0.652991	0.522511	0.331251	199.8	0.62651	0.55821	0.44523	0.29884
200	0.705638	0.628778	0.570388	0.411508	200	0.779764	0.654024	0.521304	0.331614	200	0.625702	0.556902	0.444822	0.299192
200.2	0.704624	0.627514	0.568574	0.412584	200.2	0.779277	0.654587	0.521307	0.330947	200.2	0.625994	0.557184	0.444844	0.300184
200.4	0.704963	0.628113	0.569673	0.412803	200.4	0.777588	0.654368	0.520768	0.330028	200.4	0.627494	0.557024	0.446634	0.300714
200.6	0.708338	0.630318	0.571378	0.415068	200.6	0.779684	0.655004	0.522364	0.332264	200.6	0.629033	0.558573	0.447303	0.301113
200.8	0.707972	0.630522	0.571902	0.415062	200.8	0.779505	0.656355	0.522845	0.332205	200.8	0.627382	0.557612	0.445112	0.300582
201	0.708946	0.631066	0.571416	0.415516	201	0.780091	0.656711	0.523561	0.333361	201	0.628614	0.558254	0.444994	0.300624
201.2	0.709657	0.631787	0.572637	0.413837	201.2	0.780777	0.656307	0.522797	0.333697	201.2	0.62808	0.55976	0.44483	0.30076
201.4	0.709869	0.630839	0.571099	0.414029	201.4	0.782432	0.657792	0.522502	0.334632	201.4	0.629194	0.560794	0.444194	0.301204
201.6	0.70794	0.62928	0.57075	0.41211	201.6	0.781453	0.657873	0.520793	0.332393	201.6	0.627323	0.558793	0.442743	0.299073
201.8	0.706903	0.628353	0.570233	0.412613	201.8	0.780027	0.656447	0.520897	0.332047	201.8	0.62728	0.55906	0.44208	0.29896
202	0.707326	0.628806	0.571956	0.413416	202	0.779303	0.656103	0.521543	0.331123	202	0.627181	0.559801	0.442911	0.298571
202.2	0.705934	0.627624	0.570094	0.412644	202.2	0.778127	0.654697	0.520607	0.329867	202.2	0.627053	0.558663	0.444033	0.298593
202.4	0.705436	0.628196	0.570526	0.412786	202.4	0.777648	0.654008	0.522198	0.330538	202.4	0.627106	0.556686	0.445046	0.298036
202.6	0.706368	0.629338	0.570388	0.413288	202.6	0.777357	0.653227	0.522567	0.331737	202.6	0.626175	0.556425	0.443805	0.298855
202.8	0.707743	0.628913	0.571143	0.412493	202.8	0.777485	0.652855	0.521635	0.331655	202.8	0.626852	0.556322	0.445382	0.299482
203	0.706463	0.628063	0.568393	0.411483	203	0.777023	0.651943	0.519693	0.331213	203	0.62739	0.55656	0.44596	0.29986
203.2	0.707136	0.629136	0.569046	0.412886	203.2	0.776475	0.653315	0.520225	0.331805	203.2	0.628263	0.557293	0.445623	0.300063
203.4	0.707467	0.629407	0.568957	0.412067	203.4	0.776839	0.653249	0.519969	0.331709	203.4	0.626967	0.558287	0.444057	0.299277
203.6	0.706873	0.628153	0.568133	0.411603	203.6	0.777506	0.653196	0.519596	0.332406	203.6	0.627947	0.557877	0.445087	0.298817
203.8	0.705915	0.627845	0.567885	0.410975	203.8	0.776988	0.653368	0.520298	0.332058	203.8	0.628648	0.559508	0.445178	0.299198
204	0.704898	0.626478	0.567658	0.410778	204	0.778262	0.654052	0.522212	0.332282	204	0.627932	0.557682	0.443092	0.298452
204.2	0.704395	0.626245	0.568195	0.411575	204.2	0.779865	0.654105	0.523595	0.333045	204.2	0.628116	0.557566	0.442806	0.297406
204.4	0.704968	0.625358	0.569218	0.412888	204.4	0.779452	0.653772	0.522942	0.331952	204.4	0.629187	0.558737	0.443767	0.299367
204.6	0.70597	0.62528	0.56951	0.41386	204.6	0.778902	0.652292	0.523462	0.331032	204.6	0.628619	0.558329	0.443939	0.299829
204.8	0.706518	0.626318	0.568848	0.414408	204.8	0.779972	0.653352	0.524092	0.332332	204.8	0.627797	0.556817	0.443137	0.298447
205	0.707408	0.625698	0.569798	0.413778	205	0.778824	0.652374	0.522084	0.333074	205	0.627506	0.557606	0.443486	0.298186
205.2	0.707182	0.625172	0.568582	0.412332	205.2	0.777512	0.652172	0.521572	0.332962	205.2	0.626699	0.556729	0.443709	0.297629
205.4	0.706488	0.625078	0.566648	0.410588	205.4	0.777012	0.652932	0.520992	0.333502	205.4	0.624258	0.554118	0.442488	0.295598
205.6	0.705525	0.625985	0.567295	0.410275	205.6	0.776037	0.653577	0.521047	0.334127	205.6	0.625574	0.554934	0.443184	0.295534
205.8	0.70581	0.62592	0.56795	0.41118	205.8	0.776422	0.651872	0.520542	0.333902	205.8	0.625987	0.554717	0.443107	0.296477
206	0.707293	0.628343	0.569493	0.413003	206	0.776519	0.650919	0.520239	0.332899	206	0.626198	0.555258	0.443548	0.297208
206.2	0.708007	0.627747	0.570867	0.412697	206.2	0.776756	0.649616	0.520146	0.332116	206.2	0.626002	0.556482	0.442922	0.297492
206.4	0.707106	0.627256	0.570616	0.413006	206.4	0.777943	0.648833	0.520693	0.332213	206.4	0.626961	0.557111	0.442821	0.298081
206.6	0.707	0.62667	0.57005	0.41286	206.6	0.77761	0.64908	0.52032	0.33066	206.6	0.624327	0.555907	0.442127	0.297427
206.8	0.706188	0.625858	0.568688	0.411708	206.8	0.777123	0.650313	0.521003	0.329713	206.8	0.624949	0.555879	0.440609	0.296489
207	0.705331	0.625251	0.567531	0.411091	207	0.776203	0.651513	0.520933	0.329773	207	0.624428	0.554738	0.441338	0.296158
207.2	0.705045	0.625855	0.567235	0.412495	207.2	0.777105	0.652295	0.520835	0.329565	207.2	0.624063	0.553513	0.441473	0.295703
207.4	0.706538	0.627878	0.569928	0.412518	207.4	0.775982	0.654182	0.520542	0.328612	207.4	0.62411	0.55444	0.44235	0.29613
207.6	0.705402	0.625782	0.568442	0.411372	207.6	0.77632	0.65458	0.52086	0.32994	207.6	0.625846	0.556696	0.442566	0.295546
207.8	0.706065	0.624855	0.568895	0.410125	207.8	0.777243	0.654283	0.520903	0.330523	207.8	0.624465	0.556965	0.444655	0.296625
208	0.705516	0.624346	0.568866	0.410026	208	0.778156	0.655496	0.521856	0.330506	208	0.624528	0.557168	0.443988	0.296708
208.2	0.704937	0.623677	0.568107	0.408037	208.2	0.776634	0.655274	0.521834	0.331564	208.2	0.624028	0.556558	0.442608	0.297148
208.4	0.703455	0.621315	0.566225	0.406735	208.4	0.776688	0.652958	0.521068	0.332478	208.4	0.623396	0.554376	0.441686	0.296216
208.6	0.704006	0.621406	0.566726	0.407216	208.6	0.777615	0.653145	0.521605	0.331465	208.6	0.622693	0.552473	0.440053	0.297223
208.8	0.703337	0.621967	0.566837	0.407277	208.8	0.776456	0.652826	0.520726	0.331636	208.8	0.62348	0.55293	0.44016	0.29739
209	0.703916	0.622296	0.567086	0.406736	209	0.77626	0.65114	0.52045	0.33135	209	0.623976	0.554206	0.440126	0.297236
209.2	0.704881	0.622081	0.566501	0.406911	209.2	0.776198	0.651458	0.520068	0.330238	209.2	0.625116	0.553756	0.441186	0.296826
209.4	0.705305	0.623195	0.566755	0.408515	209.4	0.776534	0.651824	0.520664	0.330254	209.4	0.626233	0.556713	0.442393	0.297943
209.6	0.704076	0.623286	0.567196	0.407726	209.6	0.776004	0.651444	0.519914	0.331194	209.6	0.627656	0.557476	0.444626	0.297656
209.8	0.704897	0.624517	0.568597	0.410177	209.8	0.774679	0.650649	0.517939	0.330699	209.8	0.627586	0.556446	0.445476	0.296546
210	0.703906	0.623056	0.566886	0.409246	210	0.775464	0.651764	0.518204	0.331354	210	0.62635	0.55424	0.44475	0.29593
210.2	0.703382	0.623292	0.568432	0.409942	210.2	0.775981	0.651161	0.518961	0.331561	210.2	0.626323	0.554533	0.445013	0.297473
210.4	0.703868	0.622828	0.567498	0.408898	210.4	0.776867	0.650947	0.519037	0.331837	210.4	0.625317	0.553107	0.443747	0.297467
210.6	0.705024	0.623814	0.567154	0.408934	210.6	0.776504	0.650054	0.518904	0.331054	210.6	0.625088	0.555048	0.442518	0.297198
210.8	0.703447	0.623337	0.565917	0.407247	210.8	0.777082	0.651622	0.520732	0.331492	210.8	0.623822	0.554832	0.439252	0.296872
211	0.703886	0.624416	0.567906	0.409226	211	0.776178	0.650228	0.519428	0.331138	211	0.626571	0.556851	0.441171	0.299261
211.2	0.704752	0.624952	0.568582	0.409792	211.2	0.775975	0.649485	0.518795	0.331255	211.2	0.625812	0.558122	0.441912	0.297842
211.4	0.705528	0.625788	0.569488	0.410498	211.4	0.775309	0.649419	0.519459	0.331329	211.4	0.626029	0.557269	0.441659	0.297339
211.6	0.70544	0.62612	0.57088	0.41193	211.6	0.775177	0.649867	0.519497	0.331117	211.6	0.625868	0.555448	0.442428	0.297298
211.8	0.704901	0.625201	0.570021	0.411891	211.8	0.774731	0.648791	0.517951	0.330611	211.8	0.627708	0.556808	0.445638	0.298218
212	0.704763	0.624113	0.568933	0.409913	212	0.775276	0.649806	0.519656	0.330146	212	0.625454	0.556434	0.444314	0.296774
212.2	0.705067	0.624457	0.568567	0.410817	212.2	0.775121	0.651111	0.519111	0.330181	212.2	0.625666	0.556716	0.442786	0.296816
212.4	0.704045	0.623275	0.568565	0.411275	212.4	0.774041	0.650851	0.518861	0.329691	212.4	0.625785	0.556575	0.443705	0.296235
212.6	0.704216	0.623826	0.568576	0.411676	212.6	0.773494	0.651284	0.517924	0.329874	212.6	0.62559	0.55709	0.44299	0.29742
212.8	0.705712	0.623972	0.569242	0.412932	212.8	0.774814	0.652064	0.519244	0.330584	212.8	0.623495	0.554795	0.440925	0.296175
213	0.705097	0.624677	0.569187	0.412887	213	0.77411	0.65058	0.51756	0.33061	213	0.623943	0.554063	0.441393	0.296533
213.2	0.704128	0.624148	0.568158	0.411298	213.2	0.773906	0.650286	0.518226	0.330236	213.2	0.624036	0.552996	0.441266	0.296706
213.4	0.705879	0.625269	0.568929	0.411329	213.4	0.773345	0.650075	0.517645	0.330055	213.4	0.62363	0.55398	0.4408	0.29715
213.6	0.706145	0.625145	0.567915	0.411985	213.6	0.773516	0.650096	0.519436	0.330216	213.6	0.622723	0.552813	0.441043	0.295993
213.8	0.70527	0.625	0.5666	0.40947	213.8	0.773379	0.649719	0.518519	0.329789	213.8	0.62299	0.5545	0.4427	0.29612
214	0.707519	0.626079	0.568209	0.412139	214	0.773385	0.651405	0.518515	0.329365	214	0.623043	0.554343	0.442643	0.296483
214.2	0.706655	0.625685	0.568485	0.412235	214.2	0.773869	0.651579	0.518799	0.330089	214.2	0.622846	0.553956	0.443546	0.297536
214.4	0.705331	0.624831	0.567991	0.411551	214.4	0.77488	0.65127	0.51879	0.3315	214.4	0.622834	0.553454	0.443984	0.296784
214.6	0.705281	0.624101	0.567681	0.410161	214.6	0.774522	0.650692	0.516422	0.330982	214.6	0.623076	0.553986	0.443906	0.297746
214.8	0.706487	0.624677	0.568837	0.411867	214.8	0.774323	0.650723	0.517643	0.330843	214.8	0.622957	0.554587	0.442917	0.299057
215	0.704691	0.623251	0.566971	0.409571	215	0.774143	0.650453	0.518933	0.332053	215	0.622275	0.554985	0.441675	0.298305
215.2	0.70469	0.62296	0.56605	0.40987	215.2	0.773604	0.649274	0.517734	0.330544	215.2	0.621811	0.554791	0.442141	0.297601
215.4	0.703609	0.622599	0.565849	0.409129	215.4	0.773092	0.650572	0.517072	0.329322	215.4	0.621249	0.554869	0.441829	0.298459
215.6	0.703027	0.623007	0.566177	0.408927	215.6	0.772574	0.650404	0.518204	0.329324	215.6	0.620172	0.553962	0.440472	0.296762
215.8	0.70274	0.62295	0.56697	0.4086	215.8	0.771299	0.649209	0.516459	0.329139	215.8	0.621133	0.552753	0.441093	0.298013
216	0.701272	0.621742	0.566212	0.406932	216	0.771414	0.648564	0.515334	0.328334	216	0.620879	0.552489	0.441519	0.298239
216.2	0.702404	0.621944	0.567144	0.406214	216.2	0.770136	0.647846	0.514366	0.327876	216.2	0.620731	0.552351	0.441291	0.297661
216.4	0.702007	0.622417	0.567727	0.407027	216.4	0.770428	0.646618	0.513938	0.326618	216.4	0.619749	0.551039	0.440859	0.297179
216.6	0.70182	0.62199	0.56693	0.40592	216.6	0.771721	0.647321	0.513611	0.326511	216.6	0.620861	0.550181	0.441901	0.297131
216.8	0.700932	0.622132	0.566772	0.406152	216.8	0.771374	0.647314	0.514124	0.326194	216.8	0.621191	0.550451	0.442281	0.295701
217	0.703093	0.623333	0.568123	0.407393	217	0.772188	0.647128	0.516048	0.326178	217	0.622199	0.551379	0.443819	0.296939
217.2	0.70203	0.62296	0.56754	0.40742	217.2	0.772022	0.648512	0.518342	0.328092	217.2	0.622576	0.552186	0.444136	0.296916
217.4	0.703709	0.624159	0.568699	0.408639	217.4	0.771296	0.647526	0.518176	0.329256	217.4	0.62459	0.5536	0.4453	0.29861
217.6	0.704578	0.624698	0.569458	0.408708	217.6	0.770301	0.646831	0.517561	0.329041	217.6	0.62503	0.55625	0.44528	0.30062
217.8	0.704959	0.624959	0.569169	0.408839	217.8	0.771095	0.647405	0.518125	0.330005	217.8	0.623439	0.555079	0.444819	0.300949
218	0.702701	0.624911	0.568901	0.408221	218	0.769938	0.647598	0.517288	0.330528	218	0.624409	0.555319	0.443589	0.300759
218.2	0.703509	0.624479	0.568779	0.408439	218.2	0.770443	0.647183	0.516043	0.330003	218.2	0.623953	0.555533	0.442563	0.301443
218.4	0.701687	0.622607	0.564687	0.405957	218.4	0.771032	0.649952	0.517102	0.330232	218.4	0.623113	0.555713	0.442023	0.300473
218.6	0.701116	0.622306	0.564826	0.407236	218.6	0.772294	0.648824	0.518314	0.330564	218.6	0.623401	0.555281	0.442001	0.299191
218.8	0.701572	0.622802	0.564272	0.407582	218.8	0.77353	0.64955	0.51761	0.33014	218.8	0.623597	0.555537	0.440847	0.298317
219	0.704768	0.623488	0.564288	0.409218	219	0.774012	0.649572	0.518432	0.330162	219	0.620682	0.552152	0.439102	0.295602
219.2	0.704494	0.624194	0.564614	0.408394	219.2	0.774617	0.650037	0.518467	0.329047	219.2	0.621262	0.551072	0.437322	0.294902
219.4	0.706525	0.624535	0.567145	0.409205	219.4	0.77267	0.64664	0.51734	0.32795	219.4	0.620809	0.551049	0.437379	0.295109
219.6	0.70675	0.62357	0.56675	0.40821	219.6	0.772077	0.648707	0.518747	0.328937	219.6	0.619505	0.550095	0.437735	0.295595
219.8	0.705755	0.621235	0.566485	0.406945	219.8	0.77022	0.64685	0.51925	0.32764	219.8	0.620897	0.551897	0.438917	0.297197
220	0.703882	0.619952	0.566182	0.406262	220	0.770376	0.647466	0.518166	0.327686	220	0.62179	0.55429	0.44043	0.29918
220.2	0.702634	0.619314	0.565334	0.405744	220.2	0.770121	0.647091	0.518011	0.329101	220.2	0.621582	0.555302	0.442952	0.299262
220.4	0.701578	0.618698	0.565068	0.405818	220.4	0.77307	0.64931	0.5194	0.33049	220.4	0.622649	0.555859	0.443189	0.299159
220.6	0.70312	0.61963	0.56638	0.40571	220.6	0.772794	0.647404	0.516914	0.330104	220.6	0.621671	0.555821	0.443031	0.297741
220.8	0.702898	0.620188	0.566258	0.405238	220.8	0.773128	0.649088	0.516658	0.331498	220.8	0.620776	0.553886	0.441956	0.296546
221	0.702734	0.620604	0.566214	0.405214	221	0.77201	0.64828	0.51595	0.3317	221	0.620872	0.551262	0.441482	0.295082
221.2	0.70335	0.62058	0.56672	0.40539	221.2	0.771373	0.647823	0.516573	0.332113	221.2	0.620741	0.550901	0.440731	0.296461
221.4	0.704163	0.622363	0.567333	0.406623	221.4	0.769063	0.647163	0.515613	0.330473	221.4	0.618732	0.549122	0.440062	0.295872
221.6	0.702184	0.621564	0.566974	0.407444	221.6	0.768897	0.647857	0.515937	0.330317	221.6	0.619961	0.549791	0.440471	0.298301
221.8	0.703007	0.622077	0.567387	0.407727	221.8	0.768663	0.647293	0.516433	0.330563	221.8	0.619732	0.552202	0.441962	0.299152
222	0.703183	0.622453	0.567893	0.408303	222	0.768515	0.647145	0.517205	0.329755	222	0.620075	0.554825	0.442405	0.300245
222.2	0.702897	0.622387	0.566687	0.408257	222.2	0.768354	0.647414	0.515884	0.328414	222.2	0.619288	0.554588	0.441718	0.299398
222.4	0.703085	0.620695	0.565275	0.407755	222.4	0.770304	0.646994	0.517334	0.329904	222.4	0.621094	0.556164	0.441974	0.299704
222.6	0.703594	0.620354	0.564544	0.407604	222.6	0.770286	0.647196	0.517436	0.328986	222.6	0.62096	0.55735	0.44193	0.29887
222.8	0.70451	0.62074	0.56594	0.4089	222.8	0.769688	0.645748	0.517178	0.328168	222.8	0.621299	0.555559	0.440839	0.298019
223	0.704573	0.620353	0.565923	0.408073	223	0.769725	0.645255	0.517355	0.326825	223	0.62151	0.55511	0.44209	0.29835
223.2	0.704276	0.619846	0.567126	0.408596	223.2	0.77084	0.64581	0.51857	0.32768	223.2	0.6228	0.55521	0.44229	0.2985
223.4	0.703369	0.619259	0.568449	0.407939	223.4	0.768732	0.644802	0.515942	0.325662	223.4	0.622651	0.553931	0.442021	0.298611
223.6	0.701379	0.618549	0.567269	0.406899	223.6	0.767709	0.643239	0.515329	0.326999	223.6	0.622277	0.552267	0.440577	0.297517
223.8	0.701239	0.618979	0.566419	0.406969	223.8	0.768573	0.642883	0.514863	0.326643	223.8	0.621498	0.552048	0.440948	0.298088
224	0.699587	0.617417	0.563817	0.405647	224	0.768954	0.643524	0.515364	0.328474	224	0.622117	0.552637	0.440557	0.298057
224.2	0.700317	0.618867	0.563827	0.406217	224.2	0.767593	0.642153	0.515203	0.327093	224.2	0.622199	0.553299	0.441639	0.297419
224.4	0.700345	0.620905	0.563315	0.405825	224.4	0.768495	0.645035	0.517155	0.328415	224.4	0.622499	0.554539	0.442129	0.297289
224.6	0.701642	0.621002	0.564012	0.406212	224.6	0.767953	0.645613	0.516143	0.326933	224.6	0.623848	0.555278	0.443678	0.298548
224.8	0.701252	0.620822	0.563652	0.406532	224.8	0.766148	0.646948	0.516178	0.327138	224.8	0.625954	0.557274	0.444454	0.298464
225	0.702558	0.622618	0.565178	0.408078	225	0.765207	0.646407	0.514707	0.326327	225	0.623654	0.556314	0.442774	0.297134
225.2	0.702413	0.621993	0.564133	0.408103	225.2	0.765964	0.646964	0.514824	0.327574	225.2	0.62256	0.55569	0.44233	0.29753
225.4	0.700991	0.621161	0.562831	0.408051	225.4	0.765958	0.645688	0.514058	0.327128	225.4	0.621673	0.552923	0.441063	0.296273
225.6	0.701023	0.622653	0.563173	0.408713	225.6	0.767142	0.644292	0.514782	0.326552	225.6	0.622046	0.552676	0.441926	0.298026
225.8	0.699357	0.619917	0.563117	0.407097	225.8	0.769342	0.644392	0.515282	0.328042	225.8	0.619441	0.549791	0.439321	0.296691
226	0.699905	0.619395	0.563115	0.406685	226	0.770084	0.645104	0.515544	0.328944	226	0.619829	0.550129	0.438939	0.297549
226.2	0.700215	0.619575	0.564045	0.406755	226.2	0.770045	0.644445	0.514905	0.327965	226.2	0.621173	0.551083	0.440303	0.297663
226.4	0.700547	0.618237	0.564047	0.405987	226.4	0.769903	0.645043	0.515013	0.328903	226.4	0.621867	0.553727	0.441727	0.298777
226.6	0.700135	0.617415	0.563925	0.405295	226.6	0.770111	0.646501	0.515971	0.329961	226.6	0.620785	0.552985	0.439865	0.296405
226.8	0.700124	0.618554	0.562584	0.404354	226.8	0.769233	0.645133	0.514683	0.327963	226.8	0.622974	0.555874	0.441754	0.298774
227	0.699818	0.619178	0.562748	0.404538	227	0.768784	0.644584	0.515104	0.327284	227	0.622338	0.554538	0.442618	0.297998
227.2	0.699704	0.619464	0.562754	0.403684	227.2	0.768964	0.645234	0.515274	0.328254	227.2	0.62083	0.55445	0.4413	0.29818
227.4	0.701531	0.621921	0.563841	0.405361	227.4	0.76939	0.64475	0.51596	0.32851	227.4	0.619776	0.553276	0.439586	0.298256
227.6	0.70106	0.62137	0.56234	0.40437	227.6	0.768505	0.644615	0.514955	0.328585	227.6	0.619984	0.554314	0.440284	0.299134
227.8	0.701184	0.622384	0.563874	0.405054	227.8	0.767504	0.646074	0.516574	0.329364	227.8	0.6194	0.55426	0.44183	0.29917
228	0.700764	0.619504	0.564154	0.404134	228	0.766115	0.644905	0.513735	0.328605	228	0.620202	0.555512	0.441482	0.300802
228.2	0.701641	0.618661	0.564371	0.404671	228.2	0.764872	0.644472	0.512662	0.327762	228.2	0.619069	0.553439	0.439779	0.299309
228.4	0.702231	0.616881	0.564121	0.404041	228.4	0.765152	0.644252	0.511722	0.326772	228.4	0.619738	0.553818	0.441328	0.300208
228.6	0.702818	0.617528	0.566138	0.405308	228.6	0.76446	0.64385	0.5125	0.32606	228.6	0.61866	0.55251	0.44078	0.30029
228.8	0.702695	0.617115	0.565915	0.405545	228.8	0.764394	0.642764	0.510224	0.325054	228.8	0.619077	0.551677	0.439567	0.299897
229	0.702431	0.619121	0.564931	0.406031	229	0.765783	0.643903	0.511993	0.324843	229	0.619276	0.550146	0.439566	0.298276
229.2	0.701597	0.618687	0.564977	0.406157	229.2	0.765822	0.644052	0.512482	0.326312	229.2	0.620452	0.551262	0.440732	0.298892
229.4	0.701452	0.619212	0.564622	0.406372	229.4	0.76604	0.64378	0.51245	0.32665	229.4	0.619646	0.550866	0.440466	0.297726
229.6	0.70155	0.61948	0.56404	0.40676	229.6	0.767468	0.644828	0.512468	0.327498	229.6	0.618612	0.550632	0.439562	0.296472
229.8	0.704102	0.619152	0.563152	0.406722	229.8	0.768611	0.645231	0.513071	0.328621	229.8	0.617629	0.550009	0.439349	0.296759
230	0.704383	0.619243	0.563263	0.407323	230	0.769315	0.645225	0.512895	0.329895	230	0.617956	0.551156	0.439746	0.296856
230.2	0.703326	0.619856	0.562956	0.406706	230.2	0.769987	0.645717	0.514117	0.328037	230.2	0.61806	0.55056	0.44036	0.29647
230.4	0.702539	0.619859	0.563049	0.406799	230.4	0.769301	0.646051	0.515251	0.328691	230.4	0.618453	0.550773	0.439953	0.297203
230.6	0.70379	0.61917	0.56339	0.40631	230.6	0.768452	0.645622	0.513532	0.328102	230.6	0.620092	0.551672	0.441682	0.297252
230.8	0.703023	0.619173	0.564533	0.406893	230.8	0.769395	0.646605	0.515265	0.327735	230.8	0.620292	0.551152	0.442282	0.296272
231	0.703332	0.619982	0.565302	0.407052	231	0.768203	0.645343	0.515303	0.326793	231	0.618875	0.550485	0.442605	0.296555
231.2	0.704287	0.620307	0.564127	0.407177	231.2	0.768665	0.645145	0.515645	0.327935	231.2	0.618388	0.550598	0.441948	0.298228
231.4	0.703672	0.619462	0.564772	0.406322	231.4	0.767701	0.644491	0.514991	0.326961	231.4	0.618567	0.551467	0.443007	0.297677
231.6	0.702173	0.619773	0.563783	0.405543	231.6	0.767499	0.644029	0.516149	0.327389	231.6	0.618534	0.550474	0.441394	0.297904
231.8	0.70043	0.61874	0.56204	0.40489	231.8	0.765046	0.642596	0.514836	0.328056	231.8	0.617842	0.549812	0.440652	0.297742
232	0.700371	0.617831	0.561301	0.403981	232	0.765875	0.643925	0.515475	0.328445	232	0.617687	0.549737	0.439647	0.296987
232.2	0.700561	0.617051	0.562171	0.404431	232.2	0.764778	0.642678	0.512998	0.326418	232.2	0.619139	0.550959	0.440019	0.296949
232.4	0.700445	0.617005	0.561085	0.404585	232.4	0.764938	0.643998	0.512808	0.326988	232.4	0.618516	0.550596	0.438966	0.297726
232.6	0.701158	0.616968	0.561228	0.406278	232.6	0.764571	0.644411	0.512701	0.326371	232.6	0.617937	0.551577	0.439967	0.297227
232.8	0.702576	0.618286	0.563626	0.407276	232.8	0.76422	0.64466	0.51232	0.32542	232.8	0.618136	0.553676	0.440736	0.298106
233	0.702844	0.617694	0.563884	0.408244	233	0.763933	0.644253	0.512893	0.326223	233	0.619595	0.554455	0.441255	0.299725
233.2	0.70225	0.6187	0.56425	0.40776	233.2	0.764339	0.645749	0.513799	0.326579	233.2	0.6194	0.5533	0.44097	0.29882
233.4	0.702879	0.620109	0.565339	0.409179	233.4	0.763448	0.644748	0.513948	0.326498	233.4	0.620584	0.553884	0.441274	0.298194
233.6	0.702403	0.621103	0.565853	0.408153	233.6	0.763029	0.643049	0.512909	0.325989	233.6	0.619803	0.552223	0.440653	0.298553
233.8	0.702001	0.620711	0.565001	0.407961	233.8	0.76527	0.64363	0.51477	0.32619	233.8	0.619202	0.550422	0.438812	0.297422
234	0.702453	0.621763	0.566633	0.408933	234	0.763656	0.643106	0.512636	0.325046	234	0.618785	0.551165	0.439825	0.296485
234.2	0.7023	0.62019	0.56575	0.4075	234.2	0.762742	0.642612	0.512262	0.326332	234.2	0.618386	0.551526	0.439796	0.296236
234.4	0.703317	0.620377	0.566097	0.407017	234.4	0.762785	0.642565	0.511665	0.324575	234.4	0.617778	0.551288	0.439648	0.296548
234.6	0.702522	0.618192	0.564232	0.406112	234.6	0.763285	0.643505	0.512185	0.324555	234.6	0.618589	0.551889	0.439889	0.295179
234.8	0.702793	0.618723	0.564493	0.406323	234.8	0.76143	0.64342	0.51159	0.32525	234.8	0.618607	0.551497	0.440157	0.295377
235	0.702831	0.617971	0.562451	0.404361	235	0.762768	0.643808	0.512298	0.326558	235	0.618886	0.550176	0.439116	0.295896
235.2	0.702473	0.617493	0.562533	0.405063	235.2	0.763873	0.644083	0.513573	0.327313	235.2	0.617468	0.550038	0.437988	0.295838
235.4	0.700368	0.615938	0.560388	0.404308	235.4	0.764917	0.644297	0.513287	0.328577	235.4	0.61674	0.54991	0.4382	0.29573
235.6	0.701347	0.617337	0.562947	0.405977	235.6	0.764668	0.644988	0.514468	0.330448	235.6	0.616206	0.550296	0.437796	0.296416
235.8	0.70121	0.61619	0.56161	0.40347	235.8	0.765243	0.644643	0.513293	0.328783	235.8	0.616905	0.551175	0.438495	0.298075
236	0.7005	0.61693	0.56243	0.40392	236	0.765067	0.643937	0.512737	0.326947	236	0.615476	0.551396	0.438066	0.297396
236.2	0.701633	0.618113	0.563013	0.404553	236.2	0.765176	0.643856	0.513316	0.327206	236.2	0.616768	0.551828	0.439578	0.298008
236.4	0.702132	0.617662	0.563362	0.403882	236.4	0.76373	0.64178	0.5138	0.32769	236.4	0.616372	0.550472	0.438812	0.297112
236.6	0.702181	0.617181	0.562151	0.402891	236.6	0.766088	0.642018	0.514628	0.327548	236.6	0.616823	0.550993	0.439373	0.298073
236.8	0.701353	0.618123	0.562993	0.403493	236.8	0.763905	0.641615	0.514305	0.328025	236.8	0.617664	0.551454	0.438164	0.296994
237	0.700927	0.616577	0.562527	0.403337	237	0.764354	0.642554	0.514254	0.329734	237	0.617874	0.550724	0.438884	0.296544
237.2	0.69988	0.61527	0.56314	0.40465	237.2	0.764151	0.643291	0.513961	0.328701	237.2	0.615588	0.548818	0.438378	0.295258
237.4	0.699873	0.615813	0.563563	0.404843	237.4	0.765589	0.645099	0.513539	0.328229	237.4	0.615684	0.548364	0.438734	0.295244
237.6	0.700413	0.616093	0.564243	0.405913	237.6	0.763209	0.643609	0.511399	0.327189	237.6	0.614871	0.548201	0.439261	0.294851
237.8	0.700635	0.615835	0.564135	0.407565	237.8	0.764498	0.643968	0.510908	0.327708	237.8	0.613614	0.546684	0.439834	0.293674
238	0.700212	0.617022	0.564992	0.407602	238	0.764027	0.642727	0.511697	0.327417	238	0.615206	0.547876	0.440846	0.296046
238.2	0.700347	0.618717	0.563637	0.406857	238.2	0.762697	0.641757	0.509987	0.326737	238.2	0.617495	0.550735	0.440935	0.297115
238.4	0.700837	0.619117	0.563667	0.407187	238.4	0.762356	0.641726	0.511156	0.327956	238.4	0.616621	0.550071	0.441051	0.297431
238.6	0.70031	0.61906	0.56187	0.4056	238.6	0.762326	0.643236	0.511546	0.326706	238.6	0.618055	0.549705	0.440405	0.297975
238.8	0.698583	0.618163	0.560603	0.404943	238.8	0.762895	0.643615	0.513585	0.326675	238.8	0.617518	0.550148	0.440218	0.298038
239	0.698835	0.615585	0.559345	0.404645	239	0.763137	0.645077	0.514027	0.327597	239	0.617135	0.549005	0.439385	0.296365
239.2	0.699845	0.615225	0.560515	0.405835	239.2	0.762223	0.643623	0.513353	0.327243	239.2	0.616363	0.547473	0.439203	0.296343
239.4	0.69951	0.61488	0.56066	0.40586	239.4	0.76134	0.64298	0.51219	0.3265	239.4	0.618289	0.548699	0.438009	0.294879
239.6	0.698689	0.614369	0.562419	0.406589	239.6	0.7625	0.64213	0.51106	0.32799	239.6	0.61671	0.5479	0.43778	0.29472
239.8	0.699943	0.614403	0.563243	0.406563	239.8	0.761885	0.641675	0.509665	0.327575	239.8	0.617741	0.549081	0.437641	0.295921
240	0.699068	0.616548	0.564108	0.406618	240	0.760608	0.640778	0.509788	0.327228	240	0.617191	0.549871	0.437781	0.296471
240.2	0.698274	0.616244	0.563314	0.405974	240.2	0.761049	0.640609	0.510189	0.327359	240.2	0.615825	0.548305	0.437655	0.296315
240.4	0.698264	0.616744	0.564054	0.405674	240.4	0.762532	0.640892	0.511322	0.326902	240.4	0.616115	0.549075	0.438985	0.298295
240.6	0.6996	0.6176	0.56426	0.40727	240.6	0.761479	0.641339	0.511099	0.326259	240.6	0.616635	0.549305	0.438525	0.297515
240.8	0.699976	0.617736	0.564876	0.406716	240.8	0.762359	0.641159	0.511799	0.326649	240.8	0.616257	0.548137	0.439487	0.296817
241	0.700297	0.617707	0.564487	0.406377	241	0.763024	0.641844	0.511694	0.326064	241	0.616454	0.549774	0.439944	0.297234
241.2	0.700365	0.618555	0.564745	0.405675	241.2	0.763331	0.642251	0.511911	0.326601	241.2	0.618174	0.550394	0.439694	0.296684
241.4	0.700912	0.618152	0.563642	0.406312	241.4	0.762946	0.643136	0.511086	0.326826	241.4	0.616842	0.550472	0.439852	0.295752
241.6	0.699758	0.617458	0.562478	0.404598	241.6	0.761708	0.641238	0.511628	0.325858	241.6	0.617336	0.550676	0.440506	0.296586
241.8	0.699473	0.618163	0.561693	0.405883	241.8	0.761953	0.642153	0.512663	0.326253	241.8	0.616458	0.550678	0.439568	0.297118
242	0.70018	0.61795	0.56136	0.40604	242	0.761437	0.640997	0.510877	0.326167	242	0.614975	0.549375	0.438485	0.296065
242.2	0.700512	0.618212	0.561192	0.406142	242.2	0.762007	0.640997	0.510667	0.325497	242.2	0.612636	0.547956	0.437456	0.296346
242.4	0.6993	0.61773	0.56109	0.4068	242.4	0.761495	0.639445	0.510715	0.325415	242.4	0.614644	0.548974	0.438204	0.298254
242.6	0.699113	0.617153	0.561033	0.405883	242.6	0.76251	0.64061	0.512	0.32792	242.6	0.614745	0.549325	0.438615	0.298175
242.8	0.699241	0.617541	0.561401	0.405771	242.8	0.760369	0.639309	0.509519	0.327249	242.8	0.6154	0.54901	0.43909	0.29843
243	0.698051	0.616011	0.561611	0.406041	243	0.76143	0.64044	0.51021	0.32667	243	0.616828	0.549058	0.438538	0.298748
243.2	0.697195	0.614555	0.560355	0.405285	243.2	0.762261	0.640241	0.510101	0.327441	243.2	0.618328	0.551578	0.440148	0.299288
243.4	0.697522	0.614092	0.560252	0.404422	243.4	0.761874	0.641684	0.510744	0.327214	243.4	0.61573	0.5493	0.43905	0.29586
243.6	0.69778	0.6149	0.56015	0.40479	243.6	0.760582	0.641552	0.509752	0.325192	243.6	0.61504	0.55033	0.43881	0.29585
243.8	0.698105	0.614145	0.560435	0.404075	243.8	0.762243	0.642303	0.512453	0.325343	243.8	0.615601	0.552321	0.438851	0.295151
244	0.698886	0.615416	0.560526	0.404606	244	0.759695	0.640365	0.512165	0.325505	244	0.615237	0.551137	0.440337	0.295677
244.2	0.699388	0.616508	0.561878	0.404668	244.2	0.759579	0.640519	0.513659	0.326889	244.2	0.615454	0.549484	0.439324	0.295134
244.4	0.700078	0.616128	0.561928	0.403748	244.4	0.759697	0.639437	0.512887	0.326837	244.4	0.615045	0.549765	0.439595	0.297545
244.6	0.698706	0.613926	0.561086	0.403976	244.6	0.761687	0.639247	0.513757	0.328357	244.6	0.616293	0.549573	0.439843	0.298163
244.8	0.699371	0.614761	0.560591	0.404081	244.8	0.760968	0.638568	0.511758	0.327648	244.8	0.615953	0.548283	0.439063	0.297393
245	0.699233	0.614653	0.559993	0.402673	245	0.763096	0.639296	0.511456	0.329186	245	0.617478	0.549858	0.439198	0.297578
245.2	0.699595	0.614695	0.559935	0.402745	245.2	0.761348	0.639428	0.511358	0.328488	245.2	0.616532	0.550372	0.439432	0.297472
245.4	0.697098	0.615378	0.559488	0.402938	245.4	0.759747	0.638447	0.510707	0.327727	245.4	0.61813	0.5512	0.4395	0.29633
245.6	0.699886	0.618726	0.562226	0.402976	245.6	0.758852	0.638252	0.508702	0.326802	245.6	0.617235	0.550095	0.438715	0.295935
245.8	0.697816	0.615866	0.561636	0.402416	245.8	0.758435	0.638365	0.509315	0.327225	245.8	0.615969	0.548899	0.437799	0.296009
246	0.698391	0.614751	0.562051	0.401831	246	0.758292	0.639142	0.510342	0.325702	246	0.614299	0.547679	0.437179	0.295739
246.2	0.696471	0.612681	0.560271	0.400911	246.2	0.758194	0.638574	0.508614	0.324584	246.2	0.614551	0.548221	0.437601	0.294801
246.4	0.698883	0.613613	0.561633	0.401453	246.4	0.75904	0.63858	0.50847	0.32405	246.4	0.613582	0.547492	0.436862	0.294612
246.6	0.697461	0.612041	0.560521	0.401151	246.6	0.758339	0.638049	0.509359	0.323549	246.6	0.612692	0.546752	0.436052	0.294522
246.8	0.697961	0.614251	0.560921	0.400581	246.8	0.759117	0.637377	0.508707	0.323817	246.8	0.612383	0.547223	0.436653	0.295033
247	0.697928	0.614898	0.560778	0.401378	247	0.758541	0.636681	0.509741	0.322421	247	0.612369	0.547439	0.437969	0.295319
247.2	0.698536	0.616196	0.561896	0.402316	247.2	0.758745	0.636965	0.509735	0.322475	247.2	0.611661	0.547531	0.437031	0.295971
247.4	0.698683	0.615693	0.562323	0.403053	247.4	0.758145	0.637395	0.510055	0.324335	247.4	0.611879	0.548699	0.437939	0.297529
247.6	0.69867	0.6148	0.56157	0.40428	247.6	0.759186	0.637786	0.509786	0.324606	247.6	0.611874	0.550274	0.438694	0.297654
247.8	0.698726	0.613346	0.560906	0.404516	247.8	0.758427	0.637797	0.511047	0.324337	247.8	0.613509	0.551609	0.440059	0.298579
248	0.697765	0.612905	0.560725	0.405095	248	0.757624	0.636654	0.508864	0.324024	248	0.61294	0.55016	0.43702	0.29733
248.2	0.698212	0.612762	0.561282	0.404972	248.2	0.757894	0.637144	0.509494	0.323864	248.2	0.614349	0.551169	0.438539	0.298699
248.4	0.698097	0.612197	0.560177	0.404477	248.4	0.757388	0.636608	0.509208	0.322048	248.4	0.614289	0.549339	0.436879	0.296629
248.6	0.697277	0.612837	0.560467	0.403947	248.6	0.756632	0.636812	0.509952	0.322642	248.6	0.614737	0.547957	0.436647	0.296167
248.8	0.697539	0.613339	0.560119	0.403549	248.8	0.757601	0.637581	0.508641	0.323281	248.8	0.614809	0.546499	0.436299	0.295229
249	0.699213	0.614543	0.560873	0.403623	249	0.759574	0.640894	0.510744	0.325724	249	0.616327	0.548117	0.437867	0.295557
249.2	0.70001	0.61425	0.56061	0.40393	249.2	0.759759	0.640349	0.510639	0.325869	249.2	0.615682	0.546712	0.436222	0.293412
249.4	0.699617	0.614147	0.561447	0.403907	249.4	0.761388	0.640158	0.510378	0.327638	249.4	0.615839	0.547279	0.436779	0.295009
249.6	0.701197	0.613667	0.561667	0.403267	249.6	0.761957	0.641177	0.509577	0.328307	249.6	0.615813	0.548283	0.437593	0.295393
249.8	0.700496	0.613096	0.561206	0.404056	249.8	0.760758	0.641008	0.509258	0.327148	249.8	0.614957	0.548667	0.436507	0.294607
250	0.699169	0.611699	0.560489	0.403209	250	0.758276	0.638026	0.507586	0.325006	250	0.614523	0.548833	0.436293	0.295533
250.2	0.699199	0.612269	0.559809	0.403599	250.2	0.758179	0.638339	0.509549	0.325309	250.2	0.61425	0.54881	0.43685	0.29591
250.4	0.699469	0.612999	0.560229	0.404129	250.4	0.757697	0.638477	0.508757	0.322557	250.4	0.613047	0.547397	0.436827	0.295427
250.6	0.699394	0.613554	0.560584	0.405184	250.6	0.756952	0.637282	0.508672	0.321472	250.6	0.612754	0.546404	0.436464	0.295464
250.8	0.700133	0.613923	0.562193	0.404503	250.8	0.757288	0.636568	0.509318	0.322018	250.8	0.612253	0.546133	0.437463	0.296043
251	0.70055	0.61491	0.56271	0.40501	251	0.757181	0.638341	0.510031	0.322761	251	0.609638	0.546198	0.437258	0.294828
251.2	0.700626	0.613896	0.563956	0.404206	251.2	0.757057	0.638207	0.507287	0.322377	251.2	0.610488	0.545698	0.437448	0.294598
251.4	0.699147	0.612897	0.561267	0.402097	251.4	0.756652	0.638922	0.508032	0.323372	251.4	0.611437	0.547147	0.437907	0.294567
251.6	0.698323	0.611953	0.560833	0.400783	251.6	0.756249	0.638369	0.509169	0.323799	251.6	0.61033	0.54603	0.43716	0.2944
251.8	0.699854	0.612914	0.560284	0.402074	251.8	0.756044	0.638634	0.508504	0.324544	251.8	0.61026	0.54585	0.43583	0.29376
252	0.698735	0.613095	0.560335	0.401625	252	0.75697	0.63744	0.50809	0.32496	252	0.611844	0.545374	0.434534	0.293634
252.2	0.69732	0.61331	0.55904	0.40156	252.2	0.757313	0.638203	0.509973	0.326203	252.2	0.610064	0.545284	0.434554	0.293654
252.4	0.699047	0.613167	0.561567	0.402537	252.4	0.757009	0.638769	0.511029	0.327619	252.4	0.610137	0.545287	0.434987	0.293977
252.6	0.699339	0.612739	0.559969	0.403059	252.6	0.754987	0.638837	0.510247	0.326527	252.6	0.610416	0.545886	0.434596	0.292926
252.8	0.698504	0.611804	0.559994	0.402574	252.8	0.755515	0.638805	0.510275	0.325875	252.8	0.61127	0.54659	0.43626	0.2941
253	0.700173	0.611793	0.561093	0.403593	253	0.754161	0.639001	0.510431	0.325621	253	0.61122	0.54602	0.43795	0.2943
253.2	0.701542	0.612202	0.561402	0.403512	253.2	0.752976	0.637866	0.509246	0.323716	253.2	0.611894	0.547674	0.437884	0.294874
253.4	0.699556	0.612266	0.559796	0.402336	253.4	0.752792	0.637102	0.509142	0.323572	253.4	0.610463	0.546123	0.436853	0.293873
253.6	0.699653	0.613173	0.560883	0.401893	253.6	0.755263	0.638983	0.509983	0.325923	253.6	0.610574	0.546834	0.436004	0.294674
253.8	0.699493	0.613573	0.561623	0.402583	253.8	0.753675	0.638825	0.510415	0.325335	253.8	0.610116	0.546696	0.435486	0.293886
254	0.699038	0.613188	0.560098	0.402778	254	0.755289	0.638389	0.510569	0.326409	254	0.610439	0.546899	0.433549	0.293719
254.2	0.697995	0.613345	0.560405	0.402855	254.2	0.756276	0.639456	0.509946	0.326746	254.2	0.611448	0.546328	0.434308	0.294238
254.4	0.699069	0.612599	0.560759	0.403629	254.4	0.757061	0.639451	0.508941	0.326121	254.4	0.612308	0.547548	0.434628	0.294308
254.6	0.698193	0.613253	0.561033	0.403803	254.6	0.758695	0.638155	0.508885	0.325015	254.6	0.613368	0.547898	0.435948	0.294658
254.8	0.699182	0.613662	0.561312	0.404052	254.8	0.759628	0.638708	0.508938	0.325978	254.8	0.614156	0.547936	0.436256	0.295816
255	0.69903	0.6141	0.56046	0.40256	255	0.758685	0.639615	0.508655	0.324915	255	0.613388	0.546658	0.437098	0.296068
255.2	0.699096	0.612456	0.562306	0.401646	255.2	0.758056	0.638156	0.510146	0.325506	255.2	0.613061	0.546201	0.436201	0.295681
255.4	0.697497	0.613567	0.562157	0.401817	255.4	0.757466	0.638266	0.510176	0.325936	255.4	0.612017	0.546027	0.435497	0.295797
255.6	0.698272	0.613232	0.562592	0.402322	255.6	0.754876	0.639076	0.508796	0.324996	255.6	0.612718	0.546418	0.436788	0.295638
255.8	0.696155	0.611795	0.561345	0.400135	255.8	0.752052	0.636682	0.507902	0.323302	255.8	0.61177	0.5461	0.4372	0.29512
256	0.696508	0.611158	0.562008	0.401008	256	0.752689	0.636759	0.508259	0.323869	256	0.61232	0.54763	0.43772	0.29614
256.2	0.696323	0.611793	0.559853	0.400643	256.2	0.75171	0.63702	0.50747	0.32232	256.2	0.611594	0.546754	0.437584	0.295484
256.4	0.698161	0.611161	0.559471	0.401061	256.4	0.752473	0.636553	0.507583	0.321453	256.4	0.612276	0.546686	0.438166	0.296296
256.6	0.698123	0.610323	0.558613	0.400713	256.6	0.752869	0.635039	0.508679	0.322139	256.6	0.610835	0.543765	0.435885	0.295375
256.8	0.698976	0.611806	0.560226	0.402926	256.8	0.754723	0.637003	0.508333	0.323493	256.8	0.610613	0.543943	0.434623	0.294453
257	0.698511	0.611641	0.559931	0.401431	257	0.753375	0.635675	0.507125	0.322855	257	0.610373	0.543233	0.434743	0.293223
257.2	0.698505	0.612795	0.560705	0.403505	257.2	0.754924	0.637324	0.507814	0.325194	257.2	0.609398	0.544328	0.434678	0.293548
257.4	0.699106	0.613566	0.562416	0.402836	257.4	0.754197	0.636597	0.507167	0.326317	257.4	0.610403	0.545293	0.434313	0.294143
257.6	0.697614	0.614304	0.562384	0.403054	257.6	0.755144	0.638054	0.506864	0.326174	257.6	0.609774	0.545934	0.435144	0.295114
257.8	0.696246	0.612956	0.560476	0.402026	257.8	0.755643	0.637573	0.508353	0.325243	257.8	0.608716	0.545336	0.434406	0.295026
258	0.69457	0.61251	0.55949	0.40277	258	0.757209	0.637739	0.508439	0.325379	258	0.607296	0.545026	0.434016	0.294876
258.2	0.694886	0.612396	0.560046	0.401966	258.2	0.756109	0.635169	0.507419	0.324069	258.2	0.60822	0.54354	0.43433	0.29542
258.4	0.69361	0.61139	0.5584	0.40153	258.4	0.755848	0.635888	0.508178	0.323448	258.4	0.60735	0.54225	0.4357	0.29501
258.6	0.695007	0.612187	0.558887	0.402567	258.6	0.754584	0.634464	0.508524	0.322334	258.6	0.607868	0.543678	0.436598	0.295288
258.8	0.695769	0.612369	0.560219	0.402429	258.8	0.753541	0.634281	0.507561	0.321751	258.8	0.610443	0.544583	0.438083	0.296643
259	0.69692	0.61255	0.56119	0.40326	259	0.751417	0.633697	0.507717	0.321657	259	0.612751	0.544771	0.438911	0.296701
259.2	0.697514	0.610614	0.559364	0.402344	259.2	0.751637	0.634557	0.506777	0.321547	259.2	0.612097	0.545157	0.437217	0.295647
259.4	0.697772	0.610822	0.559002	0.403372	259.4	0.751179	0.634329	0.506009	0.321129	259.4	0.611523	0.545453	0.435753	0.294833
259.6	0.697789	0.608429	0.557949	0.401259	259.6	0.751303	0.634623	0.504843	0.321033	259.6	0.612557	0.545177	0.435087	0.294527
259.8	0.698003	0.606973	0.556973	0.400623	259.8	0.750983	0.633703	0.504113	0.321223	259.8	0.610148	0.545018	0.433758	0.293358
260	0.698722	0.608862	0.558652	0.400532	260	0.752805	0.634875	0.503975	0.320285	260	0.608722	0.545552	0.433062	0.293662
260.2	0.697738	0.609378	0.558228	0.401228	260.2	0.75219	0.63407	0.50431	0.32011	260.2	0.6096	0.54694	0.43474	0.29496
260.4	0.698161	0.610221	0.559111	0.400861	260.4	0.752093	0.634723	0.504803	0.320123	260.4	0.609686	0.546196	0.435576	0.293626
260.6	0.695827	0.611177	0.558817	0.400617	260.6	0.753334	0.635164	0.506094	0.320854	260.6	0.609854	0.546854	0.438204	0.295714
260.8	0.697099	0.612679	0.559399	0.401379	260.8	0.754596	0.636566	0.506896	0.322746	260.8	0.610864	0.546284	0.438484	0.294624
261	0.696031	0.611321	0.557721	0.400421	261	0.752124	0.635914	0.506174	0.322664	261	0.611562	0.545802	0.438812	0.295052
261.2	0.697409	0.613609	0.558179	0.399789	261.2	0.75283	0.6362	0.5067	0.32269	261.2	0.611794	0.544964	0.439574	0.295844
261.4	0.69659	0.61276	0.55859	0.4003	261.4	0.752287	0.636207	0.506457	0.322787	261.4	0.61068	0.54459	0.43856	0.2981
261.6	0.699077	0.611897	0.558687	0.401007	261.6	0.750938	0.635288	0.504628	0.322788	261.6	0.60971	0.54433	0.43753	0.29542
261.8	0.699197	0.611597	0.559147	0.400967	261.8	0.749438	0.633558	0.503698	0.321288	261.8	0.610242	0.544142	0.439242	0.296312
262	0.700122	0.611342	0.558772	0.400832	262	0.750237	0.633397	0.504607	0.321187	262	0.609431	0.543921	0.438141	0.295401
262.2	0.698172	0.608572	0.558732	0.400292	262.2	0.751411	0.634411	0.504451	0.322201	262.2	0.6091	0.54464	0.43707	0.29492
262.4	0.698285	0.608205	0.557995	0.398415	262.4	0.753253	0.632953	0.505183	0.322593	262.4	0.610949	0.545139	0.436519	0.293379
262.6	0.698159	0.608259	0.558429	0.398169	262.6	0.753073	0.632953	0.504933	0.322063	262.6	0.610972	0.544542	0.434602	0.292752
262.8	0.695696	0.607366	0.557416	0.397076	262.8	0.753685	0.633785	0.506785	0.322105	262.8	0.610808	0.545418	0.434278	0.293918
263	0.696342	0.608112	0.558522	0.398422	263	0.754852	0.635332	0.507202	0.324012	263	0.612423	0.546313	0.435443	0.294203
263.2	0.69705	0.60903	0.55798	0.39996	263.2	0.753204	0.634364	0.506104	0.322784	263.2	0.613359	0.546139	0.436099	0.293509
263.4	0.698068	0.610348	0.558508	0.401988	263.4	0.752476	0.635556	0.505686	0.323896	263.4	0.613661	0.545951	0.437371	0.294271
263.6	0.697515	0.611265	0.558115	0.402845	263.6	0.753237	0.636267	0.507687	0.325267	263.6	0.614045	0.546415	0.438235	0.295255
263.8	0.699036	0.613026	0.558716	0.404096	263.8	0.752714	0.636344	0.505504	0.324564	263.8	0.61423	0.54625	0.43706	0.29482
264	0.697129	0.612299	0.557939	0.402329	264	0.751546	0.634906	0.504396	0.323806	264	0.613067	0.545347	0.436077	0.295657
264.2	0.695642	0.611002	0.557652	0.401512	264.2	0.751799	0.635089	0.505609	0.323579	264.2	0.611714	0.544364	0.436594	0.295294
264.4	0.695583	0.610673	0.557993	0.400543	264.4	0.750136	0.633096	0.504096	0.322066	264.4	0.610657	0.544897	0.435967	0.295377
264.6	0.697014	0.611644	0.559604	0.400974	264.6	0.749714	0.632834	0.504014	0.321394	264.6	0.611548	0.544548	0.437008	0.296798
264.8	0.696323	0.610283	0.559483	0.400593	264.8	0.750858	0.633328	0.504918	0.322338	264.8	0.610714	0.543524	0.437194	0.297644
265	0.698181	0.610071	0.559041	0.401051	265	0.750298	0.633378	0.505948	0.322248	265	0.611565	0.544355	0.438205	0.297535
265.2	0.699338	0.611778	0.560598	0.401478	265.2	0.749729	0.634039	0.505979	0.323189	265.2	0.613239	0.544859	0.437679	0.298529
265.4	0.699097	0.610047	0.559967	0.401877	265.4	0.750888	0.636028	0.507878	0.322728	265.4	0.61422	0.54566	0.438	0.29898
265.6	0.697418	0.608048	0.558538	0.400358	265.6	0.750956	0.635556	0.507076	0.323326	265.6	0.611638	0.545418	0.437438	0.297418
265.8	0.697123	0.609223	0.557723	0.399563	265.8	0.750841	0.634891	0.507551	0.323031	265.8	0.611829	0.545849	0.438109	0.296849
266	0.696015	0.608295	0.557885	0.399705	266	0.75041	0.63371	0.5073	0.32209	266	0.61144	0.54668	0.43757	0.29671
266.2	0.696556	0.607236	0.558026	0.400386	266.2	0.751623	0.634133	0.508763	0.323463	266.2	0.61044	0.5465	0.43736	0.29565
266.4	0.696731	0.608201	0.559181	0.400841	266.4	0.750874	0.633054	0.508054	0.323384	266.4	0.609882	0.545512	0.436492	0.294912
266.6	0.698082	0.609872	0.559702	0.402422	266.6	0.750592	0.632702	0.507972	0.322442	266.6	0.611878	0.547258	0.436298	0.296348
266.8	0.697924	0.609044	0.559964	0.403234	266.8	0.750102	0.633012	0.507572	0.323142	266.8	0.610861	0.545861	0.435801	0.295961
267	0.697681	0.609251	0.561091	0.402091	267	0.750737	0.633567	0.506847	0.322947	267	0.609515	0.544275	0.435155	0.295035
267.2	0.695495	0.609465	0.560075	0.401325	267.2	0.749566	0.633536	0.505616	0.321376	267.2	0.609736	0.543856	0.435186	0.295746
267.4	0.694927	0.610197	0.559177	0.400897	267.4	0.749318	0.632548	0.506578	0.321408	267.4	0.610588	0.545198	0.437108	0.296228
267.6	0.693955	0.611015	0.559845	0.400455	267.6	0.74904	0.63352	0.50637	0.32189	267.6	0.609398	0.542698	0.436208	0.295308
267.8	0.69406	0.61038	0.55993	0.40104	267.8	0.748793	0.633473	0.506593	0.320993	267.8	0.608722	0.542792	0.434512	0.294622
268	0.694782	0.610122	0.559112	0.402062	268	0.749088	0.634468	0.507508	0.323198	268	0.609664	0.543604	0.434814	0.295114
268.2	0.695656	0.608926	0.558696	0.400626	268.2	0.749794	0.633134	0.508054	0.322214	268.2	0.609018	0.543638	0.434258	0.293418
268.4	0.695275	0.608935	0.558075	0.400035	268.4	0.749758	0.632588	0.505768	0.321158	268.4	0.607624	0.541844	0.432844	0.293304
268.6	0.694028	0.605818	0.556778	0.397408	268.6	0.749823	0.632273	0.505623	0.321153	268.6	0.607792	0.542262	0.432802	0.293062
268.8	0.695169	0.607639	0.557509	0.396539	268.8	0.75045	0.63214	0.50531	0.32147	268.8	0.609605	0.544175	0.434945	0.295575
269	0.69446	0.60897	0.5568	0.39622	269	0.750387	0.631457	0.505787	0.320117	269	0.609258	0.542688	0.434458	0.294878
269.2	0.695075	0.611415	0.558805	0.397925	269.2	0.750808	0.632008	0.505468	0.321298	269.2	0.609049	0.542209	0.434319	0.295479
269.4	0.695336	0.611396	0.558166	0.398176	269.4	0.75232	0.6347	0.50762	0.32362	269.4	0.609045	0.542145	0.433895	0.295715
269.6	0.696049	0.613459	0.558829	0.400129	269.6	0.751582	0.635332	0.508562	0.324642	269.6	0.609625	0.542635	0.434575	0.295205
269.8	0.6953	0.6131	0.55798	0.40074	269.8	0.751676	0.636176	0.509136	0.325506	269.8	0.609553	0.541773	0.433853	0.294343
270	0.69508	0.61282	0.55893	0.40193	270	0.752557	0.635947	0.508227	0.325487	270	0.609597	0.542797	0.435647	0.295127
270.2	0.695005	0.611085	0.557615	0.401555	270.2	0.750404	0.633714	0.507144	0.325224	270.2	0.60896	0.54288	0.43484	0.29602
270.4	0.694413	0.608883	0.558063	0.400843	270.4	0.750638	0.631898	0.506928	0.325088	270.4	0.609671	0.542691	0.436491	0.295841
270.6	0.694972	0.608602	0.557722	0.401332	270.6	0.749979	0.630349	0.504959	0.323119	270.6	0.608875	0.543175	0.435335	0.296535
270.8	0.695032	0.607602	0.556972	0.400822	270.8	0.750898	0.631418	0.505258	0.323978	270.8	0.607674	0.542734	0.434634	0.295154
271	0.69581	0.60776	0.55662	0.40003	271	0.750381	0.630851	0.505801	0.324291	271	0.607624	0.542374	0.434004	0.295464
271.2	0.695938	0.608558	0.557408	0.400098	271.2	0.74985	0.63219	0.50611	0.32383	271.2	0.608751	0.543201	0.436551	0.295251
271.4	0.696821	0.609541	0.557781	0.400521	271.4	0.748555	0.633395	0.505355	0.323605	271.4	0.606909	0.543829	0.435529	0.295199
271.6	0.696273	0.607983	0.557523	0.398813	271.6	0.750358	0.634128	0.506678	0.324158	271.6	0.606784	0.543894	0.435944	0.293974
271.8	0.69555	0.60892	0.55798	0.39921	271.8	0.747583	0.631843	0.505303	0.321243	271.8	0.607824	0.544164	0.436974	0.294924
272	0.694454	0.608494	0.556684	0.400214	272	0.749142	0.632382	0.505952	0.321652	272	0.607109	0.544839	0.435639	0.292999
272.2	0.695644	0.608274	0.555644	0.399904	272.2	0.750621	0.632981	0.505711	0.321551	272.2	0.60821	0.54592	0.43611	0.29534
272.4	0.693674	0.607444	0.554644	0.399444	272.4	0.750156	0.631896	0.506936	0.320946	272.4	0.610368	0.547408	0.436608	0.296618
272.6	0.694455	0.608745	0.555395	0.401005	272.6	0.747739	0.630909	0.505959	0.320639	272.6	0.611263	0.547143	0.437293	0.297853
272.8	0.69616	0.60837	0.55571	0.39992	272.8	0.748229	0.630869	0.505559	0.321619	272.8	0.610287	0.545467	0.435187	0.295757
273	0.696909	0.608969	0.556659	0.400279	273	0.746072	0.631622	0.504122	0.321922	273	0.61141	0.54606	0.437	0.29785
273.2	0.696409	0.608769	0.556859	0.400169	273.2	0.745651	0.630461	0.504471	0.322041	273.2	0.609886	0.544696	0.435006	0.295466
273.4	0.69732	0.60962	0.5572	0.40105	273.4	0.745647	0.631007	0.502067	0.321707	273.4	0.609714	0.543614	0.434924	0.294074
273.6	0.695532	0.607632	0.556332	0.398842	273.6	0.748122	0.632502	0.502992	0.322592	273.6	0.608685	0.542585	0.433845	0.293595
273.8	0.694036	0.606866	0.555196	0.398836	273.8	0.748669	0.631679	0.503689	0.322439	273.8	0.609231	0.544201	0.435101	0.294741
274	0.693022	0.605762	0.555132	0.397212	274	0.75023	0.63166	0.50502	0.3227	274	0.608634	0.543184	0.433364	0.293864
274.2	0.691445	0.606135	0.554055	0.395735	274.2	0.7508	0.63339	0.506	0.32457	274.2	0.607868	0.543328	0.432448	0.292448
274.4	0.691642	0.605912	0.553382	0.394662	274.4	0.75134	0.63189	0.50555	0.32443	274.4	0.606573	0.541513	0.432213	0.292613
274.6	0.690863	0.605203	0.551503	0.395393	274.6	0.750258	0.630598	0.505928	0.323878	274.6	0.607185	0.543545	0.432935	0.292695
274.8	0.690417	0.604117	0.552067	0.395187	274.8	0.751404	0.632444	0.506264	0.325124	274.8	0.606857	0.543727	0.432017	0.293237
275	0.69051	0.60397	0.55133	0.39523	275	0.749719	0.631149	0.505389	0.323839	275	0.605841	0.543101	0.432811	0.293041
275.2	0.692232	0.603452	0.553282	0.397282	275.2	0.748462	0.629732	0.504362	0.321582	275.2	0.606637	0.542907	0.433987	0.294027
275.4	0.691562	0.603082	0.553332	0.397502	275.4	0.749224	0.632224	0.505954	0.323464	275.4	0.608249	0.544139	0.433499	0.294949
275.6	0.695052	0.606672	0.556292	0.398672	275.6	0.7498	0.63162	0.50511	0.32327	275.6	0.60696	0.54359	0.43411	0.29489
275.8	0.695414	0.608814	0.555974	0.399884	275.8	0.749127	0.631977	0.505537	0.323737	275.8	0.607575	0.543265	0.435745	0.294505
276	0.695629	0.608849	0.556919	0.400559	276	0.749781	0.632741	0.505141	0.323801	276	0.608924	0.543594	0.436394	0.295874
276.2	0.694598	0.607948	0.555478	0.400588	276.2	0.75029	0.63288	0.50403	0.32384	276.2	0.608308	0.544068	0.437058	0.296578
276.4	0.6951	0.60844	0.55619	0.40088	276.4	0.748038	0.630518	0.503258	0.320738	276.4	0.606801	0.544401	0.437411	0.295911
276.6	0.694259	0.606959	0.555899	0.400829	276.6	0.746339	0.630849	0.502709	0.320289	276.6	0.607817	0.543777	0.435677	0.295787
276.8	0.694036	0.604876	0.555846	0.399736	276.8	0.745799	0.629219	0.501029	0.320049	276.8	0.607483	0.544363	0.435163	0.296143
277	0.693772	0.604732	0.555782	0.399082	277	0.745719	0.629029	0.501479	0.319419	277	0.607071	0.543151	0.433231	0.295201
277.2	0.694635	0.605295	0.555695	0.397935	277.2	0.745521	0.628981	0.502311	0.319721	277.2	0.606627	0.543297	0.432337	0.295697
277.4	0.694832	0.605872	0.555302	0.398252	277.4	0.747192	0.629422	0.504082	0.321352	277.4	0.606887	0.541817	0.432077	0.294937
277.6	0.69387	0.60464	0.55397	0.39671	277.6	0.747656	0.629546	0.504656	0.321696	277.6	0.605969	0.540379	0.432029	0.293409
277.8	0.694409	0.606479	0.554099	0.397039	277.8	0.748239	0.630629	0.506809	0.320809	277.8	0.60511	0.53972	0.4328	0.29384
278	0.694689	0.607169	0.553659	0.396169	278	0.748401	0.630111	0.505861	0.321481	278	0.605845	0.540105	0.433645	0.293505
278.2	0.694558	0.607238	0.554198	0.397928	278.2	0.748803	0.630403	0.506573	0.321963	278.2	0.607662	0.540892	0.434432	0.293602
278.4	0.693892	0.606322	0.554742	0.397202	278.4	0.747214	0.629594	0.504924	0.321004	278.4	0.608198	0.542248	0.434748	0.294628
278.6	0.693718	0.607088	0.554948	0.399348	278.6	0.74857	0.63061	0.50626	0.32192	278.6	0.608387	0.543347	0.436167	0.295757
278.8	0.694677	0.608177	0.557157	0.400797	278.8	0.747551	0.628251	0.505131	0.321381	278.8	0.609269	0.542959	0.435269	0.295119
279	0.694346	0.607246	0.558376	0.401656	279	0.747059	0.629589	0.505839	0.321009	279	0.608478	0.543478	0.435708	0.296328
279.2	0.693199	0.607629	0.558509	0.400879	279.2	0.747939	0.630689	0.505969	0.320929	279.2	0.607298	0.542428	0.435438	0.296018
279.4	0.693542	0.607372	0.558082	0.401022	279.4	0.747159	0.630719	0.505029	0.321629	279.4	0.607185	0.542005	0.436165	0.295715
279.6	0.693952	0.607462	0.558302	0.399732	279.6	0.747334	0.631784	0.505324	0.322224	279.6	0.607655	0.541975	0.436035	0.295925
279.8	0.692969	0.606359	0.556769	0.398279	279.8	0.748043	0.632303	0.504703	0.322813	279.8	0.606417	0.543307	0.436227	0.295477
280	0.693359	0.607029	0.555449	0.398509	280	0.746975	0.631195	0.504365	0.322365	280	0.60549	0.54245	0.43578	0.29496
280.2	0.692812	0.606942	0.555262	0.397482	280.2	0.74556	0.63048	0.50392	0.32211	280.2	0.605892	0.542062	0.434692	0.294602
280.4	0.692278	0.607398	0.555568	0.396898	280.4	0.7457	0.63097	0.5041	0.32134	280.4	0.605008	0.541878	0.434098	0.293488
280.6	0.690418	0.608378	0.555948	0.396948	280.6	0.745388	0.630938	0.503118	0.319058	280.6	0.604852	0.541182	0.433372	0.293222
280.8	0.689465	0.606565	0.554185	0.395275	280.8	0.744425	0.631795	0.503965	0.319015	280.8	0.605639	0.540539	0.433229	0.294119
281	0.690005	0.606665	0.554315	0.395565	281	0.744925	0.630395	0.503465	0.319485	281	0.605693	0.541673	0.433543	0.293733
281.2	0.689858	0.605808	0.552538	0.395288	281.2	0.743872	0.628862	0.502492	0.318342	281.2	0.60571	0.54128	0.43388	0.29391
281.4	0.690542	0.606082	0.551902	0.394872	281.4	0.744924	0.629504	0.503744	0.319994	281.4	0.607366	0.542756	0.434086	0.294906
281.6	0.692365	0.605895	0.551005	0.395595	281.6	0.743773	0.626943	0.503743	0.320523	281.6	0.606546	0.542156	0.433176	0.294336
281.8	0.692164	0.605354	0.551744	0.397044	281.8	0.74422	0.62736	0.50377	0.32136	281.8	0.607071	0.541621	0.433651	0.294011
282	0.693202	0.606882	0.553152	0.397902	282	0.744385	0.629595	0.504675	0.322155	282	0.607348	0.541368	0.433938	0.294608
282.2	0.694531	0.606831	0.553641	0.398421	282.2	0.746348	0.631318	0.505668	0.323118	282.2	0.607256	0.542166	0.435076	0.294556
282.4	0.693393	0.606043	0.553903	0.399623	282.4	0.746817	0.632197	0.504857	0.321897	282.4	0.605179	0.540399	0.433929	0.293029
282.6	0.693013	0.604523	0.554573	0.398743	282.6	0.747718	0.634088	0.505988	0.323388	282.6	0.606892	0.542122	0.435782	0.295532
282.8	0.694999	0.607419	0.556339	0.398719	282.8	0.747413	0.633863	0.504473	0.322673	282.8	0.606409	0.541619	0.433829	0.295049
283	0.693432	0.604982	0.553292	0.396522	283	0.74743	0.63248	0.5031	0.32098	283	0.607215	0.541605	0.432685	0.294685
283.2	0.694099	0.606239	0.555499	0.396909	283.2	0.747223	0.632653	0.502383	0.321633	283.2	0.608133	0.541943	0.432123	0.294833
283.4	0.696257	0.607517	0.557047	0.397897	283.4	0.746398	0.631718	0.503138	0.322538	283.4	0.609183	0.542443	0.431903	0.295713
283.6	0.696249	0.608699	0.557239	0.397899	283.6	0.74551	0.62995	0.50141	0.32258	283.6	0.607248	0.541398	0.431068	0.294188
283.8	0.695245	0.608265	0.556035	0.398945	283.8	0.745525	0.630225	0.502445	0.322245	283.8	0.606752	0.542262	0.432572	0.294682
284	0.695908	0.609418	0.558598	0.400658	284	0.745363	0.631653	0.502773	0.324213	284	0.607638	0.542098	0.434548	0.295148
284.2	0.693947	0.608187	0.557557	0.399397	284.2	0.744506	0.631336	0.503436	0.323936	284.2	0.606612	0.541052	0.433802	0.295052
284.4	0.693472	0.606892	0.555132	0.398152	284.4	0.744306	0.631176	0.501896	0.323566	284.4	0.604697	0.539517	0.433047	0.293877
284.6	0.692811	0.605451	0.555211	0.397761	284.6	0.744205	0.632355	0.501785	0.322695	284.6	0.604371	0.539491	0.432861	0.292381
284.8	0.692886	0.605086	0.555366	0.397196	284.8	0.744373	0.632743	0.501463	0.321753	284.8	0.605807	0.539427	0.433957	0.292467
285	0.692312	0.602712	0.554182	0.395172	285	0.743655	0.631755	0.501405	0.319535	285	0.604838	0.539458	0.432708	0.292628
285.2	0.692744	0.603114	0.553334	0.396274	285.2	0.743943	0.631643	0.500563	0.319573	285.2	0.602943	0.537623	0.432263	0.291973
285.4	0.692169	0.605109	0.555729	0.396839	285.4	0.74538	0.63195	0.50312	0.31984	285.4	0.605059	0.541299	0.434909	0.294149
285.6	0.693984	0.607534	0.555454	0.398934	285.6	0.745734	0.632244	0.505164	0.320444	285.6	0.606083	0.540783	0.435033	0.294983
285.8	0.693292	0.605732	0.554622	0.397202	285.8	0.746155	0.631135	0.505415	0.321735	285.8	0.60448	0.54014	0.43395	0.29487
286	0.693887	0.607727	0.555877	0.399267	286	0.746394	0.631394	0.505904	0.323394	286	0.604312	0.540362	0.434592	0.294422
286.2	0.694528	0.608008	0.556568	0.398948	286.2	0.745127	0.630967	0.506637	0.323317	286.2	0.606374	0.543464	0.435604	0.295414
286.4	0.693814	0.605524	0.554514	0.398724	286.4	0.744525	0.631765	0.506305	0.323715	286.4	0.606154	0.541954	0.434914	0.295464
286.6	0.691975	0.604225	0.554465	0.397805	286.6	0.742403	0.629483	0.503543	0.321433	286.6	0.606063	0.542243	0.435053	0.297543
286.8	0.692867	0.605187	0.554867	0.399837	286.8	0.742448	0.630768	0.502928	0.321558	286.8	0.606468	0.542478	0.434228	0.297288
287	0.692476	0.605976	0.554726	0.399036	287	0.741821	0.629361	0.502191	0.321061	287	0.606408	0.543908	0.433358	0.298348
287.2	0.69142	0.60474	0.55374	0.39815	287.2	0.741227	0.628867	0.500367	0.320857	287.2	0.60606	0.54243	0.43361	0.2982
287.4	0.691638	0.605918	0.554618	0.398528	287.4	0.740448	0.628658	0.498918	0.320238	287.4	0.605817	0.541527	0.432827	0.296637
287.6	0.691459	0.605309	0.553309	0.398669	287.6	0.742728	0.629338	0.500098	0.322118	287.6	0.605785	0.542265	0.432185	0.295415
287.8	0.691076	0.605556	0.553086	0.398166	287.8	0.740701	0.628411	0.500151	0.321111	287.8	0.60459	0.54027	0.43287	0.29427
288	0.690791	0.604801	0.551901	0.398411	288	0.741569	0.630079	0.500249	0.321379	288	0.605024	0.538364	0.433174	0.293244
288.2	0.692149	0.607049	0.552929	0.400019	288.2	0.741571	0.630621	0.502291	0.320951	288.2	0.604615	0.537795	0.431875	0.292615
288.4	0.692265	0.606385	0.552665	0.399805	288.4	0.741348	0.628728	0.503298	0.320268	288.4	0.604841	0.538601	0.432411	0.294201
288.6	0.693515	0.606935	0.553825	0.399115	288.6	0.740922	0.629602	0.502312	0.320572	288.6	0.604027	0.536807	0.431287	0.292867
288.8	0.693983	0.606213	0.554903	0.399213	288.8	0.740243	0.628103	0.502473	0.320393	288.8	0.604114	0.539254	0.432124	0.293814
289	0.694026	0.605796	0.555146	0.398726	289	0.740128	0.628698	0.503478	0.319068	289	0.603386	0.539786	0.431196	0.293876
289.2	0.693626	0.604036	0.554306	0.398406	289.2	0.741921	0.628591	0.503211	0.320491	289.2	0.602827	0.540127	0.431427	0.293927
289.4	0.693129	0.605189	0.554529	0.398289	289.4	0.74132	0.62894	0.50245	0.32032	289.4	0.602327	0.539627	0.430107	0.292267
289.6	0.692975	0.605415	0.554095	0.397585	289.6	0.741229	0.629099	0.503309	0.319719	289.6	0.602892	0.540102	0.431532	0.293332
289.8	0.691562	0.606172	0.553112	0.397962	289.8	0.741563	0.629233	0.503193	0.319533	289.8	0.601682	0.538432	0.429692	0.292302
290	0.692068	0.606368	0.554458	0.399308	290	0.742333	0.628383	0.502573	0.320303	290	0.600334	0.537644	0.430124	0.291564
290.2	0.691178	0.606958	0.555328	0.398008	290.2	0.740997	0.627867	0.501877	0.319197	290.2	0.600399	0.538739	0.430429	0.292259
290.4	0.692885	0.607255	0.555745	0.399445	290.4	0.7426	0.62935	0.5025	0.31993	290.4	0.59934	0.53747	0.43134	0.29314
290.6	0.691943	0.606723	0.554153	0.398753	290.6	0.74267	0.62884	0.50216	0.3183	290.6	0.599283	0.538253	0.431493	0.292843
290.8	0.693267	0.606787	0.554567	0.399107	290.8	0.74295	0.62957	0.50117	0.31738	290.8	0.602055	0.540895	0.432905	0.294705
291	0.693655	0.606655	0.553885	0.398695	291	0.741252	0.629632	0.500822	0.316722	291	0.603446	0.540336	0.433326	0.294656
291.2	0.693535	0.606685	0.553975	0.400115	291.2	0.740834	0.629024	0.501264	0.316444	291.2	0.603846	0.538436	0.432616	0.294096
291.4	0.694238	0.605378	0.553308	0.399128	291.4	0.739418	0.628358	0.501108	0.316058	291.4	0.604566	0.540376	0.432416	0.294196
291.6	0.695177	0.605247	0.555897	0.400107	291.6	0.739342	0.628792	0.501722	0.317512	291.6	0.605673	0.540803	0.431893	0.294663
291.8	0.695681	0.604451	0.555611	0.399021	291.8	0.740458	0.628418	0.503778	0.320128	291.8	0.604239	0.539779	0.431529	0.293349
292	0.69454	0.60418	0.55444	0.39875	292	0.739736	0.627866	0.503436	0.320416	292	0.604048	0.541248	0.431748	0.293418
292.2	0.695704	0.603994	0.553194	0.399014	292.2	0.740925	0.628175	0.502975	0.320395	292.2	0.603775	0.541795	0.431625	0.291965
292.4	0.693628	0.603178	0.552678	0.396488	292.4	0.741553	0.626723	0.502063	0.320613	292.4	0.602891	0.540691	0.430671	0.291381
292.6	0.693059	0.603649	0.552849	0.397109	292.6	0.739692	0.625432	0.500442	0.319522	292.6	0.603376	0.541416	0.432246	0.292416
292.8	0.692004	0.603944	0.552554	0.397054	292.8	0.73995	0.6271	0.50068	0.31826	292.8	0.60367	0.54048	0.43175	0.29327
293	0.691831	0.602811	0.553421	0.395961	293	0.740565	0.626795	0.501155	0.318845	293	0.603505	0.541095	0.430405	0.293765
293.2	0.691633	0.601943	0.553133	0.394193	293.2	0.740581	0.625761	0.501191	0.318261	293.2	0.603741	0.542501	0.431411	0.295001
293.4	0.692435	0.602905	0.553595	0.395405	293.4	0.738457	0.626187	0.501387	0.316657	293.4	0.605411	0.542681	0.433551	0.294891
293.6	0.692014	0.601564	0.552664	0.393764	293.6	0.739457	0.625627	0.501647	0.317687	293.6	0.604243	0.540913	0.431793	0.294593
293.8	0.692061	0.601971	0.552891	0.394271	293.8	0.739251	0.623861	0.501711	0.318371	293.8	0.60414	0.54052	0.43117	0.29531
294	0.692284	0.603344	0.552624	0.393694	294	0.740646	0.624176	0.502276	0.318656	294	0.60342	0.53954	0.43221	0.2945
294.2	0.691867	0.603827	0.553247	0.394447	294.2	0.739992	0.625242	0.503152	0.320892	294.2	0.604143	0.538913	0.433163	0.295303
294.4	0.689883	0.602993	0.553193	0.394713	294.4	0.742422	0.626752	0.503942	0.323202	294.4	0.603408	0.539608	0.432678	0.296768
294.6	0.690829	0.603289	0.553379	0.396289	294.6	0.743129	0.628259	0.506399	0.323309	294.6	0.602394	0.541224	0.433114	0.296164
294.8	0.691079	0.601469	0.553429	0.395229	294.8	0.742839	0.627689	0.504589	0.322179	294.8	0.60327	0.54248	0.4346	0.2957
295	0.691304	0.600904	0.553484	0.395824	295	0.74242	0.62757	0.50409	0.323	295	0.603265	0.541365	0.433645	0.296005
295.2	0.690527	0.600647	0.553147	0.395557	295.2	0.744165	0.627905	0.504005	0.322405	295.2	0.601619	0.540579	0.431709	0.294989
295.4	0.691485	0.599695	0.552435	0.394525	295.4	0.743434	0.626834	0.502394	0.321454	295.4	0.601277	0.539357	0.430707	0.293757
295.6	0.692287	0.600787	0.551817	0.394837	295.6	0.74285	0.62686	0.50122	0.32148	295.6	0.602066	0.538166	0.430886	0.293786
295.8	0.692729	0.603619	0.551759	0.395549	295.8	0.742601	0.627391	0.501941	0.322181	295.8	0.601775	0.536955	0.431045	0.293645
296	0.69171	0.60305	0.55144	0.3966	296	0.742402	0.627182	0.501252	0.320042	296	0.60153	0.5386	0.43219	0.29409
296.2	0.693195	0.603415	0.552785	0.396615	296.2	0.740983	0.626193	0.500243	0.318813	296.2	0.601435	0.538705	0.432385	0.293985
296.4	0.693259	0.604469	0.553179	0.397059	296.4	0.740897	0.626017	0.500967	0.318797	296.4	0.601829	0.539489	0.432809	0.294949
296.6	0.691212	0.603642	0.553552	0.395292	296.6	0.74031	0.62459	0.49936	0.31738	296.6	0.600917	0.539887	0.431887	0.294617
296.8	0.690213	0.601133	0.553893	0.394173	296.8	0.741294	0.626224	0.500434	0.317884	296.8	0.60032	0.54059	0.43092	0.2947
297	0.691769	0.601019	0.552659	0.394819	297	0.740172	0.626012	0.500372	0.318472	297	0.601152	0.539642	0.430252	0.295132
297.2	0.691443	0.600273	0.552023	0.395743	297.2	0.740696	0.626836	0.501086	0.318806	297.2	0.601724	0.539554	0.430374	0.295174
297.4	0.692165	0.601645	0.552165	0.395815	297.4	0.739589	0.626259	0.501309	0.317899	297.4	0.600881	0.536941	0.429081	0.293791
297.6	0.692797	0.601157	0.553037	0.396597	297.6	0.740233	0.627153	0.502563	0.319383	297.6	0.602593	0.537433	0.430413	0.293683
297.8	0.692786	0.601176	0.552596	0.396916	297.8	0.739939	0.626039	0.500419	0.318169	297.8	0.602226	0.537476	0.430926	0.294056
298	0.691658	0.602868	0.554278	0.395838	298	0.74126	0.6258	0.50211	0.31871	298	0.602307	0.537507	0.431097	0.293037
298.2	0.690307	0.602737	0.554667	0.395047	298.2	0.73963	0.62596	0.50079	0.31893	298.2	0.603067	0.538687	0.430957	0.293197
298.4	0.690107	0.601737	0.554397	0.395707	298.4	0.740509	0.626839	0.500859	0.319869	298.4	0.603831	0.540471	0.431791	0.293891
298.6	0.692005	0.603445	0.553855	0.396265	298.6	0.739817	0.627327	0.499897	0.320097	298.6	0.602498	0.539938	0.430528	0.294748
298.8	0.691893	0.604203	0.554383	0.396593	298.8	0.738972	0.626232	0.500022	0.320432	298.8	0.603813	0.539273	0.431543	0.293903
299	0.692707	0.603347	0.553387	0.395897	299	0.737774	0.625954	0.497994	0.320034	299	0.604032	0.539292	0.432042	0.295552
299.2	0.694101	0.604211	0.554061	0.396981	299.2	0.738058	0.625238	0.497648	0.318908	299.2	0.603788	0.537358	0.432748	0.296118
299.4	0.694295	0.604285	0.554795	0.395985	299.4	0.738379	0.624229	0.496739	0.318509	299.4	0.60292	0.53671	0.43247	0.29491
299.6	0.693027	0.603827	0.554007	0.395767	299.6	0.740287	0.624097	0.498647	0.317647	299.6	0.602584	0.535804	0.433824	0.294634
299.8	0.693567	0.603377	0.553707	0.395397	299.8	0.739907	0.625457	0.499897	0.318567	299.8	0.602204	0.535504	0.432694	0.295244
300	0.692642	0.603422	0.553882	0.395262	300	0.741503	0.625233	0.502083	0.318843	300	0.602553	0.536043	0.431803	0.294933
300.2	0.691913	0.602943	0.551843	0.393723	300.2	0.74239	0.62691	0.50276	0.31987	300.2	0.601944	0.536014	0.431214	0.293454
300.4	0.690611	0.601711	0.550041	0.393991	300.4	0.742872	0.629042	0.504042	0.320452	300.4	0.600931	0.536561	0.431551	0.295301
300.6	0.690075	0.601375	0.550315	0.394085	300.6	0.739984	0.627524	0.501884	0.321034	300.6	0.601543	0.536913	0.430743	0.295573
300.8	0.689224	0.601404	0.550494	0.394544	300.8	0.739838	0.626558	0.500738	0.320428	300.8	0.600525	0.537485	0.429315	0.293875
301	0.689861	0.601891	0.550591	0.394851	301	0.738876	0.626536	0.500756	0.320666	301	0.600752	0.537062	0.430652	0.294262
301.2	0.688841	0.602101	0.551541	0.395411	301.2	0.737234	0.623134	0.499694	0.319024	301.2	0.600189	0.537819	0.430239	0.294489
301.4	0.690238	0.602618	0.552548	0.395568	301.4	0.737629	0.622249	0.500189	0.319069	301.4	0.602121	0.538281	0.430841	0.294681
301.6	0.691347	0.602287	0.551957	0.395387	301.6	0.738951	0.622951	0.500491	0.318991	301.6	0.601387	0.538207	0.430827	0.294577
301.8	0.692831	0.602581	0.551171	0.395671	301.8	0.739297	0.623217	0.501847	0.319257	301.8	0.601766	0.536626	0.431386	0.295576
302	0.692838	0.601698	0.551228	0.396048	302	0.738234	0.623054	0.499004	0.317384	302	0.600512	0.536612	0.430392	0.293562
302.2	0.694639	0.601229	0.551079	0.395539	302.2	0.738885	0.624745	0.500285	0.319655	302.2	0.601265	0.536865	0.432115	0.294905
302.4	0.695422	0.602852	0.553052	0.396742	302.4	0.7383	0.62599	0.49993	0.32021	302.4	0.599731	0.535761	0.430621	0.293591
302.6	0.694174	0.602984	0.554124	0.396624	302.6	0.738231	0.625331	0.499921	0.320061	302.6	0.600964	0.535954	0.431314	0.293334
302.8	0.692827	0.602767	0.554637	0.396027	302.8	0.738477	0.624557	0.498917	0.319267	302.8	0.600138	0.536988	0.431008	0.292658
303	0.692189	0.603049	0.555419	0.395119	303	0.739409	0.625269	0.500379	0.320949	303	0.600297	0.535887	0.429777	0.292937
303.2	0.692281	0.604191	0.555881	0.396001	303.2	0.740387	0.624597	0.500327	0.319377	303.2	0.599839	0.534699	0.429039	0.291869
303.4	0.689856	0.601736	0.553296	0.396106	303.4	0.73952	0.62245	0.49987	0.31847	303.4	0.600933	0.536423	0.430793	0.293093
303.6	0.689809	0.601339	0.553049	0.395819	303.6	0.740148	0.623458	0.499958	0.318418	303.6	0.59967	0.53588	0.42915	0.29248
303.8	0.690345	0.601305	0.552905	0.395675	303.8	0.740294	0.624144	0.500554	0.319134	303.8	0.600102	0.536422	0.429962	0.292712
304	0.691213	0.601263	0.552853	0.396443	304	0.74003	0.62368	0.50037	0.31844	304	0.600257	0.538047	0.431117	0.292637
304.2	0.690316	0.599646	0.553556	0.396606	304.2	0.738839	0.623929	0.500799	0.319289	304.2	0.600559	0.538659	0.430859	0.292949
304.4	0.691466	0.600756	0.555146	0.396836	304.4	0.739477	0.623657	0.501197	0.319207	304.4	0.599438	0.535548	0.429858	0.290698
304.6	0.692431	0.601051	0.554061	0.397931	304.6	0.739574	0.624644	0.501334	0.318604	304.6	0.600407	0.536757	0.431297	0.291537
304.8	0.693043	0.601553	0.554193	0.397793	304.8	0.738914	0.624154	0.500314	0.318464	304.8	0.599866	0.536296	0.429906	0.290966
305	0.692945	0.601675	0.554125	0.398245	305	0.73732	0.62607	0.50091	0.31958	305	0.598964	0.534114	0.429394	0.290594
305.2	0.692743	0.602543	0.553123	0.397383	305.2	0.738972	0.626512	0.500182	0.320172	305.2	0.598798	0.535298	0.428708	0.289718
305.4	0.69153	0.60265	0.55167	0.39541	305.4	0.737492	0.625382	0.499112	0.320442	305.4	0.599285	0.537515	0.429445	0.291115
305.6	0.691281	0.602151	0.552961	0.394651	305.6	0.736711	0.624311	0.498881	0.321101	305.6	0.599008	0.536358	0.428998	0.290288
305.8	0.690649	0.602169	0.552959	0.394319	305.8	0.734899	0.623349	0.498269	0.319749	305.8	0.598966	0.537316	0.430206	0.291146
306	0.689967	0.600887	0.552097	0.393297	306	0.73593	0.62117	0.49805	0.31793	306	0.599656	0.538406	0.430456	0.291286
306.2	0.689779	0.600539	0.551059	0.393679	306.2	0.735229	0.621519	0.498619	0.318469	306.2	0.599017	0.537207	0.430707	0.291357
306.4	0.690914	0.600544	0.551644	0.393994	306.4	0.735418	0.622368	0.499538	0.318638	306.4	0.599387	0.537957	0.428707	0.291377
306.6	0.690671	0.600811	0.551131	0.393781	306.6	0.736305	0.623345	0.499425	0.319805	306.6	0.599323	0.538223	0.428503	0.290923
306.8	0.689536	0.600086	0.550866	0.394176	306.8	0.738401	0.625621	0.500921	0.321001	306.8	0.600252	0.537812	0.428492	0.290222
307	0.689047	0.600657	0.550227	0.393877	307	0.73866	0.6272	0.50223	0.32232	307	0.600064	0.538114	0.428744	0.291254
307.2	0.690723	0.602713	0.551163	0.395713	307.2	0.737876	0.627456	0.502316	0.322056	307.2	0.600353	0.537773	0.428283	0.291373
307.4	0.690944	0.602374	0.550994	0.395334	307.4	0.738891	0.626911	0.501501	0.322111	307.4	0.601091	0.537031	0.429171	0.290691
307.6	0.690703	0.602453	0.550963	0.395443	307.6	0.738251	0.626161	0.502311	0.321401	307.6	0.600532	0.536682	0.430032	0.291192
307.8	0.691959	0.602909	0.551999	0.396689	307.8	0.737418	0.625068	0.502038	0.321188	307.8	0.600495	0.537585	0.431155	0.292795
308	0.693493	0.602113	0.553543	0.397353	308	0.737837	0.623837	0.501437	0.321287	308	0.600841	0.536701	0.430701	0.292171
308.2	0.692726	0.599996	0.553976	0.394976	308.2	0.737883	0.622433	0.500013	0.320093	308.2	0.600888	0.536678	0.431168	0.293468
308.4	0.693027	0.600737	0.555097	0.395707	308.4	0.738443	0.624683	0.500463	0.321043	308.4	0.60073	0.53635	0.43127	0.29375
308.6	0.692311	0.599971	0.553901	0.394521	308.6	0.737025	0.623745	0.500985	0.319905	308.6	0.601912	0.536122	0.431092	0.294312
308.8	0.692675	0.599575	0.552435	0.394205	308.8	0.736763	0.623483	0.500213	0.319973	308.8	0.600956	0.534446	0.429836	0.293016
309	0.691537	0.600787	0.552107	0.394007	309	0.736227	0.623647	0.500067	0.319927	309	0.600037	0.533317	0.429757	0.293257
309.2	0.690903	0.599903	0.551413	0.393783	309.2	0.735746	0.623996	0.501176	0.320526	309.2	0.601696	0.534926	0.429746	0.294556
309.4	0.690155	0.598685	0.551455	0.394335	309.4	0.734892	0.622602	0.501922	0.318932	309.4	0.601	0.53506	0.42952	0.2939
309.6	0.690777	0.599687	0.552547	0.395317	309.6	0.735136	0.622056	0.500836	0.319496	309.6	0.599096	0.533906	0.427656	0.292386
309.8	0.690764	0.599584	0.552174	0.394934	309.8	0.735991	0.621891	0.500871	0.319451	309.8	0.600601	0.534671	0.428871	0.293981
310	0.692027	0.600277	0.552437	0.395787	310	0.73489	0.62016	0.4997	0.3181	310	0.600907	0.536857	0.428877	0.293487
310.2	0.691516	0.601446	0.552366	0.396416	310.2	0.735957	0.620737	0.499927	0.317257	310.2	0.599598	0.536928	0.429248	0.291598
310.4	0.690711	0.601341	0.550701	0.395311	310.4	0.735636	0.621016	0.497946	0.317906	310.4	0.600087	0.536627	0.429177	0.292047
310.6	0.691196	0.599696	0.550746	0.395436	310.6	0.736715	0.621435	0.497955	0.316585	310.6	0.600756	0.537876	0.430696	0.293346
310.8	0.689369	0.599659	0.551449	0.394659	310.8	0.736907	0.622867	0.499717	0.318047	310.8	0.599016	0.537256	0.430116	0.291716
311	0.688777	0.599207	0.550657	0.394977	311	0.737891	0.624081	0.499041	0.318231	311	0.59916	0.53619	0.42968	0.29137
311.2	0.68996	0.59971	0.55216	0.39528	311.2	0.736646	0.623006	0.498606	0.317766	311.2	0.598934	0.534144	0.428844	0.290834
311.4	0.691365	0.599805	0.551865	0.395085	311.4	0.736327	0.622697	0.500047	0.318217	311.4	0.596876	0.533196	0.429176	0.291166
311.6	0.691499	0.601569	0.552519	0.394569	311.6	0.734491	0.623391	0.500221	0.317851	311.6	0.596813	0.533823	0.428343	0.290613
311.8	0.691456	0.600626	0.552666	0.394416	311.8	0.733577	0.620807	0.498107	0.315907	311.8	0.597714	0.532554	0.426074	0.289484
312	0.689662	0.600112	0.551162	0.391572	312	0.731913	0.619993	0.499013	0.316313	312	0.598503	0.533243	0.426843	0.290433
312.2	0.688743	0.599703	0.550343	0.391383	312.2	0.732098	0.619368	0.497818	0.316428	312.2	0.597967	0.533097	0.427767	0.291147
312.4	0.687103	0.600193	0.550833	0.390423	312.4	0.732143	0.618673	0.496233	0.315863	312.4	0.599114	0.535094	0.429624	0.292294
312.6	0.68648	0.59974	0.55117	0.39129	312.6	0.732733	0.618423	0.495663	0.317243	312.6	0.599112	0.534702	0.430322	0.292752
312.8	0.686942	0.599782	0.550862	0.390822	312.8	0.732463	0.619753	0.496093	0.317383	312.8	0.597401	0.535171	0.431051	0.293801
313	0.688486	0.599446	0.551856	0.392526	313	0.733644	0.620224	0.496054	0.318334	313	0.596947	0.534777	0.430677	0.292617
313.2	0.688338	0.598758	0.549738	0.391338	313.2	0.734652	0.621422	0.497832	0.318932	313.2	0.596256	0.535816	0.429476	0.292136
313.4	0.690214	0.598334	0.550304	0.394474	313.4	0.734941	0.622011	0.499101	0.318891	313.4	0.597119	0.535339	0.427719	0.290549
313.6	0.691596	0.598746	0.550446	0.394246	313.6	0.735076	0.621886	0.498866	0.318686	313.6	0.595659	0.534639	0.426679	0.289589
313.8	0.691405	0.599285	0.549875	0.394865	313.8	0.735614	0.622004	0.499334	0.319854	313.8	0.597306	0.535116	0.427746	0.290466
314	0.691685	0.599905	0.551445	0.395285	314	0.735775	0.622115	0.499295	0.319645	314	0.596752	0.535722	0.426762	0.291242
314.2	0.692255	0.599015	0.552645	0.396355	314.2	0.73618	0.62232	0.50042	0.32011	314.2	0.59744	0.53452	0.42729	0.29204
314.4	0.692346	0.600656	0.553446	0.395646	314.4	0.734113	0.621833	0.500523	0.319983	314.4	0.595495	0.533195	0.426175	0.292645
314.6	0.691491	0.601561	0.553611	0.396771	314.6	0.735589	0.622399	0.501619	0.320299	314.6	0.597511	0.534321	0.427781	0.293191
314.8	0.692501	0.601921	0.554091	0.397771	314.8	0.735308	0.622488	0.500858	0.318748	314.8	0.597788	0.534838	0.428478	0.293048
315	0.691417	0.600597	0.552217	0.396207	315	0.734665	0.623555	0.501035	0.318505	315	0.597757	0.536207	0.429267	0.293727
315.2	0.691717	0.602897	0.551917	0.397117	315.2	0.734787	0.623557	0.499897	0.318337	315.2	0.596421	0.536041	0.428211	0.291921
315.4	0.690725	0.602275	0.551385	0.396155	315.4	0.736229	0.623949	0.499729	0.317939	315.4	0.5963	0.53595	0.42927	0.29251
315.6	0.689913	0.599913	0.550473	0.393963	315.6	0.733987	0.623347	0.498837	0.317427	315.6	0.595999	0.535329	0.427829	0.291669
315.8	0.691402	0.600682	0.552242	0.395292	315.8	0.733552	0.622512	0.499702	0.318252	315.8	0.595638	0.535138	0.428368	0.292208
316	0.692846	0.603096	0.553106	0.396336	316	0.734611	0.622081	0.500031	0.318061	316	0.595928	0.533168	0.428018	0.290338
316.2	0.691519	0.601109	0.553919	0.395149	316.2	0.73284	0.62105	0.49956	0.3173	316.2	0.598326	0.534476	0.429376	0.292446
316.4	0.691791	0.600481	0.554011	0.396201	316.4	0.731627	0.620727	0.497317	0.317047	316.4	0.599595	0.534635	0.428355	0.290555
316.6	0.692904	0.601274	0.554124	0.396584	316.6	0.732137	0.621407	0.498477	0.317657	316.6	0.599573	0.534373	0.428343	0.290973
316.8	0.690089	0.599119	0.551529	0.394009	316.8	0.732205	0.622425	0.497575	0.317285	316.8	0.598473	0.533863	0.426303	0.289663
317	0.689202	0.597162	0.551372	0.393552	317	0.731583	0.621783	0.496913	0.315973	317	0.598181	0.533251	0.427091	0.290151
317.2	0.69091	0.59778	0.55232	0.39387	317.2	0.731655	0.621735	0.496825	0.315955	317.2	0.598676	0.533616	0.429016	0.289846
317.4	0.689193	0.596383	0.549813	0.391613	317.4	0.731416	0.620116	0.496726	0.314386	317.4	0.598587	0.533867	0.429937	0.291377
317.6	0.68806	0.59636	0.54875	0.39196	317.6	0.732022	0.618042	0.494652	0.313162	317.6	0.598109	0.534789	0.430009	0.291649
317.8	0.68837	0.59613	0.54839	0.3911	317.8	0.731409	0.616689	0.494879	0.312519	317.8	0.599911	0.535861	0.432191	0.293461
318	0.689024	0.597344	0.549394	0.391984	318	0.730056	0.616786	0.494166	0.314036	318	0.599355	0.536055	0.432855	0.294015
318.2	0.688534	0.598514	0.547484	0.392824	318.2	0.729892	0.616652	0.494652	0.314322	318.2	0.598954	0.535544	0.430964	0.294434
318.4	0.690594	0.599814	0.548944	0.394654	318.4	0.731858	0.619838	0.497768	0.316748	318.4	0.598905	0.536485	0.431115	0.294115
318.6	0.690629	0.599099	0.548599	0.396069	318.6	0.731479	0.621499	0.499689	0.317429	318.6	0.599321	0.536341	0.431571	0.294351
318.8	0.691049	0.600039	0.549049	0.397089	318.8	0.732557	0.623147	0.500017	0.318747	318.8	0.598164	0.535234	0.429344	0.293564
319	0.689913	0.598913	0.547813	0.396923	319	0.734457	0.623837	0.501987	0.318997	319	0.599363	0.537063	0.428583	0.294933
319.2	0.690701	0.598181	0.549321	0.396161	319.2	0.73443	0.62432	0.50096	0.31806	319.2	0.598159	0.536699	0.428869	0.295119
319.4	0.688824	0.597254	0.548974	0.394214	319.4	0.733375	0.623295	0.499775	0.317185	319.4	0.598042	0.535902	0.428642	0.295212
319.6	0.690644	0.597854	0.549474	0.393654	319.6	0.734024	0.622564	0.498814	0.316944	319.6	0.598095	0.536725	0.430045	0.296545
319.8	0.69175	0.59795	0.55027	0.3942	319.8	0.733238	0.621918	0.498148	0.315498	319.8	0.598188	0.536808	0.429978	0.295618
320	0.69254	0.59722	0.54968	0.39279	320	0.732123	0.621703	0.497733	0.314873	320	0.598524	0.535354	0.430394	0.294394
320.2	0.692487	0.597587	0.550317	0.393057	320.2	0.731047	0.620947	0.496867	0.314187	320.2	0.599827	0.536337	0.429937	0.293937
320.4	0.693145	0.596835	0.550295	0.394615	320.4	0.732029	0.620759	0.497599	0.315449	320.4	0.59988	0.53615	0.42956	0.29458
320.6	0.691119	0.596669	0.550179	0.394799	320.6	0.731188	0.619858	0.498398	0.315208	320.6	0.599353	0.534493	0.426953	0.292233
320.8	0.69074	0.59701	0.55068	0.39489	320.8	0.731354	0.619744	0.498924	0.315494	320.8	0.599442	0.534362	0.426642	0.292892
321	0.689469	0.597299	0.550159	0.394999	321	0.731782	0.619572	0.497692	0.316122	321	0.598464	0.534254	0.426644	0.292224
321.2	0.688742	0.596332	0.548962	0.393912	321.2	0.733248	0.621438	0.498958	0.317728	321.2	0.597165	0.531805	0.426065	0.291655
321.4	0.689711	0.597861	0.550131	0.393691	321.4	0.732359	0.619409	0.497279	0.315729	321.4	0.5987	0.53246	0.42756	0.2917
321.6	0.688468	0.597158	0.550178	0.391888	321.6	0.732313	0.620623	0.496963	0.315913	321.6	0.599104	0.534194	0.429204	0.293854
321.8	0.688096	0.597636	0.549076	0.391666	321.8	0.733224	0.620524	0.497234	0.317214	321.8	0.598643	0.533813	0.429463	0.292573
322	0.688754	0.598724	0.551414	0.393684	322	0.733064	0.619874	0.498064	0.316134	322	0.597567	0.532477	0.427587	0.291817
322.2	0.68732	0.59882	0.55047	0.39408	322.2	0.732764	0.618324	0.498174	0.317274	322.2	0.597608	0.532858	0.427978	0.291638
322.4	0.687101	0.598851	0.548321	0.393561	322.4	0.733704	0.620264	0.498924	0.317804	322.4	0.596061	0.533471	0.426401	0.291951
322.6	0.689756	0.600966	0.548846	0.394476	322.6	0.732819	0.619269	0.497109	0.317189	322.6	0.595495	0.532745	0.426095	0.291295
322.8	0.689019	0.600089	0.549499	0.393819	322.8	0.731813	0.618483	0.497113	0.315523	322.8	0.596452	0.532452	0.426502	0.292792
323	0.689843	0.599733	0.548243	0.392703	323	0.732437	0.618527	0.497667	0.316927	323	0.596632	0.533252	0.426892	0.294002
323.2	0.690033	0.599113	0.548303	0.391413	323.2	0.732816	0.619886	0.498306	0.315606	323.2	0.597987	0.534127	0.426287	0.294077
323.4	0.689278	0.598438	0.548268	0.390938	323.4	0.731075	0.619725	0.498535	0.315825	323.4	0.597576	0.533146	0.425826	0.293776
323.6	0.68678	0.59668	0.54779	0.38951	323.6	0.733188	0.621148	0.501148	0.316818	323.6	0.597561	0.532281	0.425681	0.293351
323.8	0.687951	0.596851	0.548101	0.390181	323.8	0.732961	0.620481	0.501071	0.317221	323.8	0.597898	0.533368	0.426108	0.292968
324	0.686875	0.596755	0.548955	0.389715	324	0.732548	0.621208	0.499958	0.316318	324	0.597626	0.534826	0.427326	0.293526
324.2	0.687616	0.597276	0.548966	0.389706	324.2	0.731868	0.621058	0.499398	0.316908	324.2	0.595734	0.534474	0.427374	0.292764
324.4	0.687395	0.597325	0.551355	0.390045	324.4	0.731655	0.620355	0.499335	0.317615	324.4	0.596184	0.534534	0.429204	0.292844
324.6	0.690086	0.598266	0.551836	0.392446	324.6	0.729965	0.619305	0.497175	0.317375	324.6	0.597551	0.535051	0.428671	0.293341
324.8	0.689104	0.597274	0.550414	0.391014	324.8	0.731256	0.619626	0.497906	0.318266	324.8	0.595896	0.535156	0.428976	0.293236
325	0.689136	0.595926	0.549756	0.390916	325	0.731176	0.619036	0.497306	0.317686	325	0.595452	0.533722	0.428942	0.291982
325.2	0.689839	0.595749	0.550509	0.391769	325.2	0.730368	0.617258	0.496818	0.316508	325.2	0.595234	0.532704	0.428534	0.291884
325.4	0.68957	0.59494	0.54935	0.39235	325.4	0.731133	0.616573	0.495913	0.315743	325.4	0.593755	0.532975	0.427075	0.290275
325.6	0.688456	0.594576	0.548286	0.390546	325.6	0.731779	0.616709	0.497049	0.316009	325.6	0.592958	0.533188	0.428078	0.290758
325.8	0.688771	0.595791	0.549531	0.391131	325.8	0.729352	0.617182	0.493852	0.313942	325.8	0.593493	0.533133	0.427513	0.290853
326	0.687504	0.595894	0.548954	0.391214	326	0.729001	0.617511	0.494271	0.314471	326	0.59512	0.53354	0.42806	0.29182
326.2	0.687595	0.595825	0.548385	0.392295	326.2	0.730981	0.619811	0.494721	0.315981	326.2	0.596426	0.535806	0.428546	0.292416
326.4	0.688506	0.597436	0.548816	0.391886	326.4	0.73085	0.62072	0.49539	0.3164	326.4	0.5966	0.53423	0.42802	0.29334
326.6	0.687986	0.596066	0.548716	0.391816	326.6	0.729647	0.621157	0.495177	0.316437	326.6	0.596953	0.533243	0.427333	0.292013
326.8	0.688272	0.595272	0.548532	0.392082	326.8	0.73062	0.62113	0.49746	0.31791	326.8	0.597022	0.533872	0.427242	0.292492
327	0.688997	0.594737	0.547667	0.390487	327	0.7303	0.62222	0.49786	0.31831	327	0.596682	0.533552	0.426482	0.291332
327.2	0.687775	0.594305	0.546765	0.389255	327.2	0.727715	0.619095	0.497375	0.316585	327.2	0.596512	0.533182	0.426532	0.292192
327.4	0.687964	0.594344	0.545714	0.389284	327.4	0.728751	0.618721	0.496561	0.316521	327.4	0.597416	0.534146	0.428126	0.292216
327.6	0.687432	0.595692	0.547842	0.389512	327.6	0.729611	0.619241	0.497171	0.317411	327.6	0.595476	0.533916	0.427016	0.291936
327.8	0.687716	0.596306	0.547126	0.390086	327.8	0.729907	0.618997	0.496667	0.317847	327.8	0.595013	0.532103	0.427983	0.291073
328	0.688684	0.597404	0.548794	0.391814	328	0.729793	0.618003	0.496093	0.317143	328	0.593566	0.530566	0.426046	0.291786
328.2	0.689383	0.598123	0.549383	0.392083	328.2	0.732066	0.619256	0.495976	0.318046	328.2	0.592045	0.529405	0.425865	0.291165
328.4	0.689861	0.597711	0.551831	0.392221	328.4	0.730984	0.619584	0.496704	0.318144	328.4	0.591817	0.529647	0.425077	0.291217
328.6	0.689157	0.595917	0.549237	0.392017	328.6	0.73169	0.62011	0.49651	0.31747	328.6	0.593851	0.530421	0.426141	0.292321
328.8	0.688663	0.596013	0.549443	0.390643	328.8	0.731268	0.619468	0.496358	0.317998	328.8	0.595071	0.532861	0.425671	0.293681
329	0.689028	0.595678	0.548168	0.391838	329	0.731131	0.618321	0.497271	0.318671	329	0.596444	0.534684	0.427614	0.293904
329.2	0.689047	0.595447	0.549267	0.392397	329.2	0.730675	0.620405	0.498075	0.319095	329.2	0.59756	0.53452	0.42747	0.29368
329.4	0.688713	0.595803	0.548513	0.392823	329.4	0.730184	0.620624	0.498834	0.318734	329.4	0.598595	0.535465	0.428595	0.294475
329.6	0.69053	0.59753	0.55087	0.39431	329.6	0.728655	0.619055	0.497545	0.318085	329.6	0.596371	0.534731	0.427721	0.293881
329.8	0.688988	0.595418	0.549738	0.394208	329.8	0.728901	0.620491	0.498071	0.317851	329.8	0.59576	0.53252	0.42777	0.29249
330	0.687632	0.595742	0.551332	0.392712	330	0.727976	0.620716	0.496216	0.316166	330	0.594475	0.531855	0.427125	0.291555
330.2	0.686233	0.595533	0.549823	0.391863	330.2	0.725236	0.617606	0.494156	0.314356	330.2	0.593325	0.532375	0.426775	0.291505
330.4	0.684399	0.594199	0.548639	0.391249	330.4	0.72684	0.61907	0.49309	0.31552	330.4	0.59229	0.53104	0.42597	0.28918
330.6	0.685677	0.594357	0.548557	0.390607	330.6	0.7277	0.6198	0.4944	0.31633	330.6	0.591569	0.530339	0.425919	0.288529
330.8	0.686091	0.596231	0.550481	0.392471	330.8	0.726538	0.619198	0.494278	0.316338	330.8	0.592057	0.532197	0.426487	0.289597
331	0.686882	0.596622	0.549792	0.393132	331	0.727921	0.619891	0.495881	0.317801	331	0.593273	0.531953	0.425993	0.289973
331.2	0.688633	0.596563	0.550353	0.393123	331.2	0.72945	0.62049	0.49518	0.31883	331.2	0.592925	0.531275	0.426815	0.289315
331.4	0.690684	0.597134	0.550814	0.393174	331.4	0.727335	0.618155	0.495135	0.317905	331.4	0.594458	0.532628	0.428238	0.292078
331.6	0.688542	0.595352	0.548362	0.391542	331.6	0.727113	0.617583	0.493453	0.317613	331.6	0.595972	0.534272	0.428762	0.293242
331.8	0.689512	0.596102	0.548182	0.391582	331.8	0.727506	0.617316	0.492946	0.316746	331.8	0.595598	0.531888	0.428438	0.292288
332	0.68873	0.59566	0.54746	0.39032	332	0.728942	0.618482	0.493082	0.318652	332	0.59463	0.53217	0.42873	0.29248
332.2	0.688848	0.596908	0.548078	0.390918	332.2	0.728405	0.618995	0.494715	0.317535	332.2	0.597648	0.533268	0.429958	0.294568
332.4	0.687213	0.596063	0.546443	0.389473	332.4	0.729876	0.620196	0.495356	0.318516	332.4	0.596471	0.532881	0.428001	0.294071
332.6	0.687195	0.596055	0.547835	0.390635	332.6	0.730021	0.619791	0.497881	0.319741	332.6	0.596818	0.532708	0.428228	0.292278
332.8	0.686709	0.595109	0.547579	0.389949	332.8	0.730727	0.620037	0.497967	0.320157	332.8	0.596019	0.534679	0.427519	0.292759
333	0.688341	0.595181	0.548361	0.390791	333	0.729347	0.618257	0.496877	0.317567	333	0.597249	0.534339	0.427119	0.293809
333.2	0.68821	0.59386	0.54858	0.39037	333.2	0.730471	0.618741	0.498081	0.319691	333.2	0.59591	0.53428	0.42668	0.29229
333.4	0.688722	0.594912	0.548352	0.392152	333.4	0.729829	0.616879	0.497899	0.319009	333.4	0.594613	0.533013	0.426613	0.291143
333.6	0.68982	0.59671	0.54876	0.39295	333.6	0.730189	0.618449	0.497369	0.318969	333.6	0.593938	0.533258	0.427788	0.292578
333.8	0.689781	0.596211	0.548581	0.393061	333.8	0.72997	0.61951	0.49822	0.31894	333.8	0.594415	0.532645	0.427445	0.291275
334	0.686201	0.594991	0.545921	0.391831	334	0.730283	0.619853	0.498893	0.319823	334	0.593858	0.533328	0.427438	0.289988
334.2	0.685165	0.594695	0.545025	0.392045	334.2	0.729991	0.619951	0.497991	0.318201	334.2	0.593323	0.533553	0.427023	0.289503
334.4	0.68545	0.59395	0.54641	0.39209	334.4	0.729777	0.621497	0.498867	0.317717	334.4	0.595131	0.534431	0.428351	0.289951
334.6	0.684584	0.592744	0.545174	0.390664	334.6	0.728532	0.619552	0.496972	0.315232	334.6	0.595567	0.533437	0.427147	0.290677
334.8	0.684735	0.592395	0.544575	0.390505	334.8	0.728632	0.619362	0.497452	0.315742	334.8	0.595796	0.533266	0.428436	0.290926
335	0.686585	0.591905	0.547095	0.391465	335	0.727699	0.620189	0.496629	0.315219	335	0.595484	0.532094	0.428784	0.290754
335.2	0.685516	0.591796	0.546606	0.390616	335.2	0.727605	0.620625	0.498095	0.316625	335.2	0.595215	0.532405	0.428475	0.291995
335.4	0.685421	0.592151	0.545731	0.390871	335.4	0.728071	0.620691	0.496671	0.317611	335.4	0.594987	0.530537	0.427077	0.292377
335.6	0.683919	0.592799	0.546119	0.391499	335.6	0.728762	0.620952	0.498212	0.318902	335.6	0.595187	0.530277	0.427267	0.291937
335.8	0.684681	0.593431	0.546241	0.390791	335.8	0.727547	0.619737	0.495917	0.317377	335.8	0.594821	0.529351	0.425521	0.293621
336	0.685444	0.595084	0.546644	0.391764	336	0.728126	0.618796	0.496926	0.317896	336	0.594751	0.530951	0.425821	0.294511
336.2	0.686952	0.595152	0.547632	0.393132	336.2	0.728304	0.617504	0.494864	0.318244	336.2	0.59467	0.52961	0.42636	0.29313
336.4	0.686695	0.595915	0.547415	0.392355	336.4	0.727813	0.616903	0.493873	0.316823	336.4	0.593731	0.531341	0.426761	0.292131
336.6	0.688795	0.596285	0.548875	0.392885	336.6	0.727562	0.618102	0.494012	0.317372	336.6	0.593791	0.531911	0.426391	0.292881
336.8	0.688512	0.595842	0.549462	0.394112	336.8	0.727897	0.618977	0.495127	0.318207	336.8	0.592936	0.532926	0.427006	0.291706
337	0.6882	0.59649	0.54895	0.39427	337	0.727652	0.618112	0.495092	0.316882	337	0.593806	0.532026	0.427536	0.292066
337.2	0.688839	0.597029	0.547759	0.393769	337.2	0.726611	0.617911	0.495561	0.315101	337.2	0.594683	0.532603	0.428123	0.292463
337.4	0.689471	0.595911	0.547821	0.393711	337.4	0.727586	0.619416	0.498056	0.316746	337.4	0.593299	0.532119	0.427519	0.292809
337.6	0.689546	0.594886	0.546446	0.392636	337.6	0.727435	0.619065	0.497785	0.316215	337.6	0.592272	0.532682	0.429122	0.292792
337.8	0.689335	0.594865	0.545395	0.392475	337.8	0.727588	0.618048	0.497278	0.316068	337.8	0.592589	0.532019	0.429329	0.293889
338	0.689277	0.593817	0.545507	0.391767	338	0.726706	0.618416	0.496276	0.316856	338	0.592361	0.530981	0.430101	0.293621
338.2	0.687968	0.593238	0.545998	0.390758	338.2	0.727439	0.620049	0.496629	0.318299	338.2	0.589961	0.529441	0.426861	0.293141
338.4	0.687888	0.593848	0.547508	0.390428	338.4	0.726571	0.618691	0.496151	0.317381	338.4	0.59178	0.52923	0.42784	0.2933
338.6	0.68667	0.59355	0.54661	0.39019	338.6	0.725661	0.617421	0.494591	0.316861	338.6	0.591929	0.527869	0.425089	0.291909
338.8	0.686352	0.593772	0.545922	0.387842	338.8	0.72576	0.61721	0.49387	0.31704	338.8	0.592923	0.528573	0.425493	0.291703
339	0.687154	0.595234	0.546994	0.388004	339	0.726698	0.618038	0.494648	0.317158	339	0.591855	0.529535	0.423635	0.291435
339.2	0.68706	0.59553	0.54601	0.38834	339.2	0.72589	0.61735	0.49395	0.3151	339.2	0.591724	0.529414	0.425794	0.292254
339.4	0.686038	0.594198	0.545468	0.387918	339.4	0.725839	0.617689	0.493059	0.314779	339.4	0.590529	0.528979	0.425309	0.292479
339.6	0.686638	0.594928	0.546128	0.388598	339.6	0.727206	0.618506	0.494126	0.314766	339.6	0.59012	0.52937	0.42593	0.29243
339.8	0.68618	0.59437	0.54653	0.39074	339.8	0.726441	0.618671	0.494601	0.313911	339.8	0.589869	0.528869	0.425889	0.291449
340	0.684894	0.592294	0.545884	0.389894	340	0.725598	0.618958	0.493828	0.313618	340	0.590495	0.530255	0.427245	0.291605
340.2	0.686378	0.593108	0.547048	0.390488	340.2	0.726554	0.618154	0.493644	0.314634	340.2	0.591186	0.530986	0.426986	0.291476
340.4	0.68664	0.59503	0.54793	0.39143	340.4	0.726793	0.618763	0.493993	0.314253	340.4	0.591852	0.532222	0.427692	0.290992
340.6	0.685991	0.594351	0.548011	0.391991	340.6	0.7269	0.61969	0.4952	0.31649	340.6	0.592649	0.532339	0.428309	0.291689
340.8	0.686768	0.595318	0.548618	0.391888	340.8	0.727489	0.620459	0.495609	0.317079	340.8	0.591278	0.531118	0.427018	0.291168
341	0.688567	0.596397	0.548017	0.391807	341	0.72801	0.62017	0.49581	0.31671	341	0.591233	0.531043	0.426103	0.291563
341.2	0.687629	0.596109	0.549339	0.392639	341.2	0.727786	0.619586	0.496146	0.316766	341.2	0.592181	0.531381	0.426671	0.292381
341.4	0.688152	0.594662	0.548752	0.391492	341.4	0.727393	0.618523	0.495813	0.318363	341.4	0.592605	0.531125	0.425425	0.292045
341.6	0.688613	0.594193	0.547473	0.391703	341.6	0.727156	0.618256	0.494446	0.317866	341.6	0.592961	0.531351	0.425581	0.292231
341.8	0.688759	0.594699	0.549109	0.391939	341.8	0.726986	0.616916	0.494006	0.317146	341.8	0.593379	0.531989	0.426139	0.292869
342	0.689849	0.594549	0.548619	0.392559	342	0.726319	0.615659	0.494489	0.317709	342	0.593219	0.530759	0.424869	0.293479
342.2	0.690118	0.593958	0.547748	0.391978	342.2	0.725141	0.616341	0.494481	0.317821	342.2	0.593091	0.531131	0.423551	0.292621
342.4	0.690468	0.594798	0.546088	0.391738	342.4	0.724418	0.616228	0.494288	0.316718	342.4	0.592302	0.530742	0.423582	0.292562
342.6	0.689769	0.596269	0.547489	0.391439	342.6	0.723718	0.615008	0.494658	0.314898	342.6	0.590608	0.529998	0.422738	0.291268
342.8	0.687436	0.595006	0.545626	0.389486	342.8	0.724027	0.615807	0.494057	0.315607	342.8	0.592018	0.531598	0.422948	0.291498
343	0.686002	0.594542	0.546452	0.389022	343	0.725763	0.616503	0.494413	0.316363	343	0.590747	0.531467	0.423397	0.289707
343.2	0.685254	0.594514	0.546384	0.388074	343.2	0.726388	0.615778	0.495028	0.315398	343.2	0.590137	0.530547	0.424347	0.289477
343.4	0.685493	0.593373	0.546253	0.390223	343.4	0.728307	0.616617	0.495207	0.316437	343.4	0.591045	0.531645	0.426165	0.290475
343.6	0.686017	0.592007	0.545837	0.388617	343.6	0.728845	0.617005	0.495705	0.316705	343.6	0.592776	0.532566	0.427036	0.291526
343.8	0.687493	0.590603	0.546093	0.388733	343.8	0.729191	0.617281	0.496891	0.316891	343.8	0.590933	0.530193	0.425563	0.290593
344	0.686735	0.591985	0.544975	0.388655	344	0.727076	0.616306	0.496306	0.316186	344	0.59367	0.53168	0.42832	0.29196
344.2	0.687395	0.592555	0.545335	0.389975	344.2	0.726668	0.617488	0.495798	0.317498	344.2	0.593639	0.531569	0.427619	0.291289
344.4	0.686035	0.592235	0.546855	0.388645	344.4	0.724493	0.615663	0.494043	0.315933	344.4	0.592802	0.530042	0.426772	0.290472
344.6	0.687243	0.592633	0.546733	0.390413	344.6	0.723714	0.614944	0.493114	0.315064	344.6	0.59278	0.53078	0.42666	0.29014
344.8	0.685461	0.592981	0.545141	0.389091	344.8	0.724157	0.614607	0.492747	0.314777	344.8	0.594967	0.530867	0.428747	0.290707
345	0.684195	0.591115	0.543735	0.389125	345	0.724215	0.614955	0.491735	0.314105	345	0.593268	0.529448	0.426558	0.289768
345.2	0.682705	0.589435	0.541505	0.387195	345.2	0.724578	0.614488	0.491318	0.313598	345.2	0.593925	0.530915	0.427525	0.290965
345.4	0.683321	0.590451	0.540741	0.387871	345.4	0.724581	0.615171	0.493041	0.314641	345.4	0.595093	0.530903	0.427183	0.290983
345.6	0.681291	0.590031	0.540411	0.386091	345.6	0.726564	0.616214	0.493944	0.315724	345.6	0.594312	0.529992	0.427502	0.291252
345.8	0.683276	0.591156	0.541796	0.388636	345.8	0.725517	0.616757	0.494887	0.316327	345.8	0.593548	0.531468	0.426918	0.292718
346	0.685527	0.592767	0.545477	0.389657	346	0.725439	0.616809	0.496119	0.315879	346	0.59323	0.53039	0.42686	0.29261
346.2	0.687422	0.593762	0.547042	0.390702	346.2	0.725762	0.617052	0.496672	0.315782	346.2	0.593026	0.529216	0.426216	0.291306
346.4	0.687288	0.593248	0.547228	0.390968	346.4	0.725519	0.616729	0.495569	0.315019	346.4	0.592499	0.529949	0.426589	0.291699
346.6	0.688776	0.593406	0.547656	0.392146	346.6	0.725105	0.616665	0.494825	0.315735	346.6	0.592529	0.529209	0.426659	0.291749
346.8	0.689026	0.593136	0.547756	0.391886	346.8	0.724559	0.615049	0.494089	0.313699	346.8	0.592372	0.528792	0.426862	0.291202
347	0.687003	0.592433	0.544993	0.390703	347	0.726448	0.615818	0.494258	0.314748	347	0.593364	0.530404	0.427114	0.291304
347.2	0.685929	0.591699	0.544319	0.389869	347.2	0.726669	0.615679	0.495139	0.315639	347.2	0.593463	0.530383	0.427503	0.291883
347.4	0.685129	0.591719	0.544499	0.389499	347.4	0.728251	0.615791	0.495711	0.314941	347.4	0.59352	0.52985	0.42872	0.29207
347.6	0.685092	0.591932	0.544262	0.390092	347.6	0.726611	0.614871	0.495701	0.312761	347.6	0.593396	0.529476	0.427726	0.291026
347.8	0.684858	0.591848	0.544328	0.389388	347.8	0.7271	0.6154	0.49572	0.31448	347.8	0.591681	0.528321	0.426791	0.290081
348	0.685055	0.591745	0.544715	0.388675	348	0.725546	0.614896	0.495566	0.315246	348	0.591637	0.527567	0.425707	0.289597
348.2	0.684945	0.592575	0.544645	0.389495	348.2	0.72523	0.61547	0.49383	0.31568	348.2	0.591036	0.526646	0.423346	0.288996
348.4	0.685725	0.592175	0.543025	0.388695	348.4	0.724812	0.616082	0.494552	0.316762	348.4	0.589711	0.526311	0.421101	0.288541
348.6	0.686543	0.592863	0.544493	0.387723	348.6	0.72408	0.61744	0.49385	0.31729	348.6	0.589605	0.527155	0.422145	0.289335
348.8	0.686582	0.593872	0.545032	0.389412	348.8	0.724255	0.619075	0.494935	0.317365	348.8	0.59047	0.52829	0.422	0.29013
349	0.685289	0.593859	0.543979	0.388779	349	0.724378	0.619658	0.495558	0.316318	349	0.589474	0.527934	0.422814	0.290864
349.2	0.685837	0.594327	0.544487	0.389547	349.2	0.725273	0.619713	0.495693	0.315103	349.2	0.589117	0.528197	0.425117	0.291197
349.4	0.686444	0.595014	0.546874	0.389214	349.4	0.723918	0.618058	0.494128	0.314758	349.4	0.590511	0.528271	0.425311	0.291741
349.6	0.684185	0.594925	0.545845	0.388585	349.6	0.723885	0.616745	0.493835	0.314925	349.6	0.590378	0.528238	0.423558	0.290558
349.8	0.684756	0.595526	0.545406	0.388736	349.8	0.722957	0.614867	0.492297	0.314327	349.8	0.589893	0.527933	0.424023	0.289563
350	0.68684	0.59556	0.54615	0.38896	350	0.723252	0.613632	0.491702	0.313642	350	0.590367	0.527877	0.423507	0.288777
350.2	0.686562	0.594132	0.546262	0.387322	350.2	0.723199	0.613489	0.492299	0.315219	350.2	0.591197	0.529967	0.423957	0.289277
350.4	0.686175	0.593995	0.545885	0.387485	350.4	0.723986	0.614446	0.493906	0.314686	350.4	0.590586	0.530266	0.425236	0.289156
350.6	0.687244	0.593504	0.546304	0.388584	350.6	0.725117	0.614087	0.494077	0.315207	350.6	0.591635	0.529935	0.425505	0.290865
350.8	0.687028	0.592768	0.547568	0.387348	350.8	0.726211	0.614791	0.494601	0.315451	350.8	0.591229	0.529819	0.426449	0.289789
351	0.686553	0.593123	0.549033	0.388893	351	0.725913	0.616203	0.493093	0.315793	351	0.591061	0.531261	0.427931	0.292371
351.2	0.686102	0.593312	0.549302	0.389362	351.2	0.725486	0.615246	0.491846	0.313796	351.2	0.590993	0.530353	0.427043	0.293073
351.4	0.685493	0.594323	0.549033	0.390103	351.4	0.724661	0.615541	0.490761	0.314331	351.4	0.590911	0.529041	0.425271	0.292401
351.6	0.685662	0.594732	0.548432	0.389582	351.6	0.724227	0.615487	0.492047	0.313987	351.6	0.58979	0.52835	0.42568	0.29197
351.8	0.684348	0.594738	0.546148	0.389828	351.8	0.724309	0.615519	0.491859	0.313599	351.8	0.590626	0.528016	0.424706	0.292616
352	0.683843	0.593623	0.544503	0.388203	352	0.723636	0.615516	0.493266	0.314386	352	0.591149	0.526849	0.424879	0.290969
352.2	0.683336	0.593476	0.543566	0.387576	352.2	0.722637	0.615727	0.494017	0.315497	352.2	0.590324	0.526164	0.424754	0.290104
352.4	0.684692	0.593092	0.543772	0.388572	352.4	0.723374	0.616064	0.494584	0.315094	352.4	0.589914	0.527234	0.425024	0.291254
352.6	0.684553	0.592593	0.543883	0.388423	352.6	0.723425	0.616485	0.493875	0.315725	352.6	0.590697	0.528467	0.426127	0.291597
352.8	0.685162	0.593222	0.545672	0.389792	352.8	0.721569	0.615949	0.494219	0.316009	352.8	0.590072	0.527442	0.425172	0.291582
353	0.685006	0.592836	0.546586	0.390616	353	0.720887	0.614987	0.492857	0.315787	353	0.587757	0.526007	0.424087	0.290877
353.2	0.686849	0.594149	0.546939	0.392029	353.2	0.721242	0.614552	0.493602	0.316302	353.2	0.589022	0.526942	0.424912	0.291642
353.4	0.685804	0.593494	0.546244	0.390154	353.4	0.721459	0.613829	0.493389	0.316119	353.4	0.589678	0.527108	0.425818	0.291338
353.6	0.686015	0.593265	0.546925	0.389865	353.6	0.720657	0.614387	0.493697	0.314977	353.6	0.587745	0.525355	0.422255	0.288205
353.8	0.686061	0.592621	0.545501	0.388021	353.8	0.72108	0.61419	0.49285	0.31485	353.8	0.588709	0.527399	0.423519	0.289739
354	0.686813	0.593543	0.544873	0.388693	354	0.723359	0.613729	0.494229	0.314679	354	0.589278	0.530088	0.424848	0.289678
354.2	0.686386	0.592306	0.544986	0.386996	354.2	0.722985	0.614235	0.493215	0.313915	354.2	0.588149	0.530049	0.424069	0.289749
354.4	0.686351	0.593611	0.546221	0.387501	354.4	0.721984	0.613484	0.492894	0.313964	354.4	0.588167	0.530807	0.423527	0.290777
354.6	0.685981	0.594261	0.545361	0.388311	354.6	0.723447	0.613627	0.492017	0.315247	354.6	0.589548	0.531968	0.425818	0.293118
354.8	0.686396	0.594606	0.546466	0.388976	354.8	0.724336	0.614276	0.491786	0.315356	354.8	0.588807	0.530977	0.425957	0.292717
355	0.68634	0.5944	0.54709	0.38918	355	0.723633	0.615903	0.492153	0.317133	355	0.590538	0.529838	0.424988	0.293218
355.2	0.685321	0.594501	0.546361	0.389521	355.2	0.722777	0.614657	0.491947	0.315947	355.2	0.589797	0.527937	0.424307	0.292217
355.4	0.685534	0.592734	0.544544	0.389014	355.4	0.722789	0.614709	0.492619	0.315829	355.4	0.590226	0.527516	0.424236	0.290976
355.6	0.684809	0.592509	0.544799	0.387419	355.6	0.721983	0.613263	0.493293	0.314583	355.6	0.589798	0.526808	0.424208	0.291498
355.8	0.683822	0.591442	0.544282	0.387142	355.8	0.721303	0.612253	0.493023	0.314713	355.8	0.59026	0.52747	0.42407	0.2908
356	0.683324	0.591204	0.543054	0.386674	356	0.720889	0.610789	0.491429	0.312189	356	0.588573	0.525893	0.424023	0.290223
356.2	0.682977	0.591937	0.544127	0.387817	356.2	0.723147	0.613177	0.493057	0.314567	356.2	0.589631	0.525851	0.425181	0.290941
356.4	0.681739	0.591999	0.544159	0.388949	356.4	0.72332	0.61416	0.49284	0.31537	356.4	0.587645	0.526205	0.426185	0.290625
356.6	0.681648	0.591698	0.544048	0.390108	356.6	0.724032	0.615152	0.493182	0.316692	356.6	0.588544	0.525844	0.426304	0.289564
356.8	0.682128	0.591858	0.544258	0.390238	356.8	0.724356	0.615896	0.493726	0.317646	356.8	0.588867	0.526837	0.427367	0.290267
357	0.683375	0.592705	0.545495	0.390075	357	0.724461	0.617081	0.494921	0.318171	357	0.590853	0.528623	0.427583	0.291803
357.2	0.683897	0.592647	0.543947	0.390337	357.2	0.723003	0.615733	0.493233	0.316633	357.2	0.59168	0.52982	0.42749	0.29195
357.4	0.685285	0.593025	0.544745	0.390215	357.4	0.723151	0.615001	0.493411	0.316351	357.4	0.592599	0.528109	0.426529	0.292059
357.6	0.68666	0.59241	0.54431	0.38995	357.6	0.723042	0.615952	0.493262	0.315532	357.6	0.592158	0.529848	0.427458	0.293708
357.8	0.687666	0.595166	0.545466	0.390546	357.8	0.723252	0.616662	0.494232	0.314982	357.8	0.591425	0.528905	0.425775	0.293835
358	0.687036	0.595416	0.545446	0.391586	358	0.722437	0.615837	0.492847	0.315557	358	0.590012	0.530272	0.425752	0.293452
358.2	0.686415	0.594105	0.544925	0.390265	358.2	0.724148	0.616138	0.494188	0.316598	358.2	0.588468	0.529878	0.425928	0.292498
358.4	0.685061	0.594041	0.544491	0.389321	358.4	0.724185	0.617005	0.493815	0.316335	358.4	0.588911	0.531081	0.426391	0.292301
358.6	0.684298	0.594648	0.544468	0.389598	358.6	0.723744	0.615934	0.493614	0.316824	358.6	0.589233	0.530823	0.425793	0.291443
358.8	0.684052	0.591182	0.543902	0.388562	358.8	0.723082	0.615922	0.493682	0.316832	358.8	0.588887	0.529877	0.426107	0.289797
359	0.68497	0.59117	0.54357	0.38875	359	0.723284	0.615944	0.494474	0.315604	359	0.58871	0.52833	0.42561	0.28913
359.2	0.685615	0.592275	0.544775	0.389095	359.2	0.721509	0.616049	0.493869	0.314289	359.2	0.588656	0.528186	0.425016	0.289016
359.4	0.685676	0.591686	0.544136	0.388166	359.4	0.721379	0.614869	0.492739	0.313709	359.4	0.588505	0.526755	0.423805	0.289325
359.6	0.685402	0.590992	0.544002	0.387502	359.6	0.721111	0.614431	0.492791	0.313261	359.6	0.58855	0.52605	0.42391	0.28841
359.8	0.684703	0.591763	0.543053	0.387143	359.8	0.721762	0.614192	0.491972	0.312362	359.8	0.587733	0.526083	0.423403	0.289153

## Sheet: Supplemental Figure 15
	P0 %Neutralization											P1 %Neutralization
	Log Fold Dilution	WT (D614G)			B.1.617.1 (Kappa)			B.1.617.2 (Delta)				Log Fold Dilution	WT (D614G)			B.1.617.1 (Kappa)			B.1.617.2 (Delta)
	1	99.9572	99.9517	99.9582	98.3402	98.0433	95.3026	92.355	94.7942	96.1377		1	99.9	99.9	99.9	98.871	99.0169	98.826	92.643	88.0299	87.7604
	2	99.6589	99.693	99.7621	97.1412	97.1961	97.3517	82.235	90.1642	89.0865		2	71.8	81.4	87.4	71.616	92.0752	76.891	68.2664	67.5535	24.5349
	3	29.9448	25.7915		-51.8454	70.7585	-19.7474	-6.4034	10.6846	-22.2366		3	1	16.8	23.2	41.339	-7.1104		14.78	23.8567	-17.7534
	4	6.25908	-6.25908		-27.6404	23.8518		-1.0149	-6.01587	24.9862		4	-38.4	12.8	19.1	-14.551	23.8528		1.89532	-1.89532
	P3 %Neutralization											P5 %Neutralization
	Log Fold Dilution	WT (D614G)			B.1.617.1 (Kappa)			B.1.617.2 (Delta)				Log Fold Dilution	WT (D614G)			B.1.617.1 (Kappa)			B.1.617.2 (Delta)
	1	89.6	94.2	86.4	75.4385	48.7603	90.2193	94.083	72.189	98.0409		1	98.2	99.6	94.7	92.4102	84.5363	68.5652	71.822	52.6066	73.1196
	2	42.8	42.3	43.6	-1.14154	-8.72966	4.25999	-26.056	88.83	97.6745		2	13.2	62.9	37.7	-43.0021	38.5781	55.9359	31.763	40.6385	63.9389
	3	-30	11.7	0.2	-51.9619	37.9372		-142	-43.914	85.5561		3	0.5	10.8	8.6	-12.3588	7.0554		58.155	-11.2321	-3.30561
	4	12.5	11.4	9.8	-34.2896	61.69	-27.4004	22.909	-100.64	77.7301		4	-10.4	20	18.2	-13.3735	-67.2191	69.032	-21.9459	21.9459
	P6 %Neutralization											P8 %Neutralization
	Log Fold Dilution	WT (D614G)			B.1.617.1 (Kappa)			B.1.617.2 (Delta)				Log Fold Dilution	WT (D614G)			B.1.617.1 (Kappa)			B.1.617.2 (Delta)
	1	94.6	96.5	95.1	87.9908	88.0195	98.1706	64.0575	59.7042	43.3236		1	92.0871	88.9017	94.4227	97.782	98.276	91.972	75.9457	80.1716	47.1477
	2	17.1	24	37.5	46.6514	18.3744		48.1233	56.816	61.5878		2	39.6423	21.0007	34.7218	-20.149	66.377	44.104	49.8764	48.3231	41.5784
	3	-25.6	-13.6	3.8	-48.0252	67.4471	71.8718	1.25576	-23.2315	-84.4565		3	4.65679	13.9776	30.6358	-16.689	52.308	-13.867	18.4197	-1.24073	-17.179
	4	-39.4	-30	-7.2	52.6445	-42.3011	13.7951	2.05107	-2.05107			4	-17.9191	15.7984	23.06	-22.225	19.67		16.3207	30.3419	-82.3313
	P9 %Neutralization											P10 %Neutralization
	Log Fold Dilution	WT (D614G)			B.1.617.1 (Kappa)			B.1.617.2 (Delta)				Log Fold Dilution	WT (D614G)			B.1.617.1 (Kappa)			B.1.617.2 (Delta)
	1	99.8585	99.9126	99.9326	98.292	97.867	98.1943	92.406	93.092	97.198		1	96.6598	95.994	98.4421	96.211	93.4204	96.9921	90.7451	88.836	81.8848
	2	99.734	99.4271	99.6698	81.101	41.851	67.009	83.723	72.806	95.3211		2	48.5889	37.1756	19.3632	-8.2838	82.6383	74.96	33.2179	67.177	44.8812
	3	28.0733	15.5288	5.57068	36.284	27.525	12.2726	-3.6911	-21.2573			3	-9.89352	-8.85971	0.66164	-55.159	-3.75914	-2.37089	15.586	-77.1244
	4	1.22513	-8.79581	-0.71204	-3.7808	-10.702	14.4831	31.37	-31.37			4	-2.05727	5.82032	14.4112	-11.437	-28.8505	40.2879	37.2936	-4.712	-32.5816
	P11 %Neutralization											P12 %Neutralization
	Log Fold Dilution	WT (D614G)			B.1.617.1 (Kappa)			B.1.617.2 (Delta)				Log Fold Dilution	WT (D614G)			B.1.617.1 (Kappa)			B.1.617.2 (Delta)
	1	76.2652	90.6913	87.2815	88.07	96.695	96.2352	57.158	76.125	90.14		1	99.9668	99.9644	99.9619	99.9052	99.8871	99.6401	96.071	96.4257	98.5502
	2	0.35286	35.175	29.6731	57.333	4.2448	17.9836	47.139	35.758	27.767		2	99.8749	99.8628	99.9031	99.8242	97.783	99.8643	91.578	85.9294	97.579
	3	-11.3892	8.48732	26.9988	38.942	-8.2769	-14.7462	-3.65	54.156	9.1696		3	72.0054	79.9465	85.5775	98.4644	83.7311	94.5075	46.348	37.2584
	4	-25.8891	-18.855	0.24143	16.883	-25.2004		6.4414	-34.74	28.303		4	14.8931	34.2647	36.6551	-25.8623	13.8754	30.6361	3.4387	34.7584	-38.197
												5	-28.5829	14.492	19.2246	6.71475	-37.3115	-16.2623
												6	-2.35294	2.37968	-0.02674	-26.9246	22.5705	4.3541
	P13 %Neutralization											P14 %Neutralization
	Log Fold Dilution	WT (D614G)			B.1.617.1 (Kappa)			B.1.617.2 (Delta)				Log Fold Dilution	WT (D614G)			B.1.617.1 (Kappa)			B.1.617.2 (Delta)
	1	99.9568	99.9438	99.9498	99.9079	99.8726	99.9023	98.571	97.64	99.471		1	99.897	99.9061	99.9027	99.8735	99.4513	99.8058	96.8339	99.0213	99.338
	2	99.8433	99.8518	99.8057	99.6858	96.4671	99.7372	46.18	96.353	96.887		2	92.3225	89.8237	87.1148	98.7196	86.2737	81.9788	82.2366	81.5104	88.2918
	3	66.9514	74.9474	78.4874	79.447	70.1659	81.1061	16.656	57.493	49.216		3	29.1097	-11.4863	-6.38366	41.15	14.1985	14.4234	24.8576	-15.4061	26.8909
	4	17.7869	26.7236	10.4963	39.46	-8.62069		-15.37	23.897	-8.529		4	-9.55673	-1.82773	11.4113	-0.73884	17.7642	10.0867	31.6278	-9.7643	-43.336
	5	-42.8395	31.9718	-26.8721	51.8868	7.67729	-14.6389
	6	-6.59735	29.4962	-22.8989	-9.98699	-9.98699	19.974
